# Supplementary material for: Targeting pleckstrin-2/Akt signaling reduces proliferation in myeloproliferative neoplasm models
Source: J Clin Invest. 2023 Mar 15;133(6):e159638. doi: 10.1172/JCI159638 (PMC10014099; doi:10.1172/JCI159638)
Supplement: Supplemental table 1 [file jci-133-159638-s147.xlsx]

## Sheet: Sheet1
Structures of the initial hits
Name	Molecule Title	Company	Order number	Structure
IN1	ZINC08225338	Enamine	Z30271297
IN2	ZINC24681160	Enamine	Z339835524
IN3	ZINC40513564	Enamine	Z381536862
IN4	ZINC48342736	Enamine	Z433778410
IN5	ZINC58162738	Enamine	Z433791392
IN6	ZINC08394452	Enamine	Z58376167
IN7	ZINC48342344	Enamine	Z596032676
IN8	ZINC04209721	ChemBridge	7957875
IN9	ZINC13940915	ChemBridge	5755814
IN10	ZINC55099868	ChemBridge	27015286
IN11	ZINC06818869	ChemBridge	98085317
IN12	ZINC23582012	ChemBridge	95886435
IN13	ZINC23478416	ChemBridge	72756918
IN14	ZINC46095391	ChemBridge	54759461
IN15	ZINC55359470	ChemBridge	79121423
IN16	ZINC55054606	ChemBridge	18634501
IN17	ZINC23116744	ChemBridge	9128504
IN18	ZINC31085306	Enamine	Z402459964
IN19	ZINC46912546	Enamine	Z466819496
IN20	ZINC69535173	Enamine	Z851142964
IN21	ZINC69594917	Enamine	Z770817162
IN22	ZINC55555529	Enamine	Z737722752
IN23	ZINC08405171	Enamine	Z71187470
IN24	ZINC14247003	Enamine	Z101498244
IN25	ZINC24776556	Enamine	Z295894174
IN26	ZINC17303741	Enamine	Z27665311
IN27	ZINC23141085	Enamine	Z352527526
IN28	ZINC23644724	Enamine	Z62865716
IN17a		ChemBridge	7925397
IN17b		ChemBridge	7926173
IN17c		ChemBridge	9133306
IN17d		ChemBridge	9136627
IN17e		ChemBridge	9147568
IN17f		ChemBridge	9149687
IN17g		ChemBridge	9153813
IN17h		ChemBridge	9158374
