# Supplementary material for: Targeting pleckstrin-2/Akt signaling reduces proliferation in myeloproliferative neoplasm models
Source: J Clin Invest. 2023 Mar 15;133(6):e159638. doi: 10.1172/JCI159638 (PMC10014099; doi:10.1172/JCI159638)
Supplement: Supplemental table 2 [file jci-133-159638-s148.xlsx]

## Sheet: Band around 70kDa
Experiment name	Protein name	Protein accession numbers	Alternate IDs	Database sources	Protein molecular weight (Da)	Protein identification probability	Exclusive unique peptide count	Exclusive unique spectrum count	Exclusive spectrum count	Percentage of total spectra	Percentage sequence coverage	Length
21-2389-S	Pleckstrin-2 OS=Homo sapiens OX=9606 GN=PLEK2 PE=1 SV=1	PLEK2_HUMAN	PLEK2	uniprot-SP-human_20190906.fasta	39972	1	55	160	1036	0.0287	0.915	353
21-2389-S	Heat shock 70 kDa protein 1A OS=Homo sapiens OX=9606 GN=HSPA1A PE=1 SV=1	HS71A_HUMAN,HS71B_HUMAN	HSPA1A,HSPA1B	uniprot-SP-human_20190906.fasta	70054	1	47	97	196	0.00543	0.741	641
21-2389-S	Moesin OS=Homo sapiens OX=9606 GN=MSN PE=1 SV=3	MOES_HUMAN	MSN	uniprot-SP-human_20190906.fasta	67821.8	1	41	73	96	0.00266	0.66	577
21-2389-S	X-ray repair cross-complementing protein 6 OS=Homo sapiens OX=9606 GN=XRCC6 PE=1 SV=2	XRCC6_HUMAN	XRCC6	uniprot-SP-human_20190906.fasta	69846.4	1	37	59	85	0.00235	0.614	609
21-2389-S	Protein LYRIC OS=Homo sapiens OX=9606 GN=MTDH PE=1 SV=2	LYRIC_HUMAN	MTDH	uniprot-SP-human_20190906.fasta	63838.4	1	37	55	67	0.00185	0.653	582
21-2389-S	Heat shock cognate 71 kDa protein OS=Homo sapiens OX=9606 GN=HSPA8 PE=1 SV=1	HSP7C_HUMAN	HSPA8	uniprot-SP-human_20190906.fasta	70899.8	1	35	66	105	0.00291	0.661	646
21-2389-S	Endoplasmic reticulum chaperone BiP OS=Homo sapiens OX=9606 GN=HSPA5 PE=1 SV=2	BIP_HUMAN	HSPA5	uniprot-SP-human_20190906.fasta	72334.7	1	34	56	79	0.00219	0.641	654
21-2389-S	Propionyl-CoA carboxylase alpha chain, mitochondrial OS=Homo sapiens OX=9606 GN=PCCA PE=1 SV=4	PCCA_HUMAN	PCCA	uniprot-SP-human_20190906.fasta	80059.3	1	33	52	70	0.00194	0.555	728
21-2389-S	Heterogeneous nuclear ribonucleoprotein M OS=Homo sapiens OX=9606 GN=HNRNPM PE=1 SV=3	HNRPM_HUMAN	HNRNPM	uniprot-SP-human_20190906.fasta	77517.3	1	33	64	84	0.00233	0.551	730
21-2389-S	Poly [ADP-ribose] polymerase 1 OS=Homo sapiens OX=9606 GN=PARP1 PE=1 SV=4	PARP1_HUMAN	PARP1	uniprot-SP-human_20190906.fasta	113088	1	31	44	58	0.00161	0.464	1014
21-2389-S	X-ray repair cross-complementing protein 5 OS=Homo sapiens OX=9606 GN=XRCC5 PE=1 SV=3	XRCC5_HUMAN	XRCC5	uniprot-SP-human_20190906.fasta	82707.1	1	31	42	49	0.00136	0.546	732
21-2389-S	Arginine--tRNA ligase, cytoplasmic OS=Homo sapiens OX=9606 GN=RARS PE=1 SV=2	SYRC_HUMAN	RARS	uniprot-SP-human_20190906.fasta	75382	1	31	41	46	0.00127	0.524	660
21-2389-S	Signal recognition particle subunit SRP72 OS=Homo sapiens OX=9606 GN=SRP72 PE=1 SV=3	SRP72_HUMAN	SRP72	uniprot-SP-human_20190906.fasta	74608.3	1	30	44	61	0.00169	0.565	671
21-2389-S	Trifunctional enzyme subunit alpha, mitochondrial OS=Homo sapiens OX=9606 GN=HADHA PE=1 SV=2	ECHA_HUMAN	HADHA	uniprot-SP-human_20190906.fasta	83001.9	1	29	44	69	0.00191	0.526	763
21-2389-S	Leucine-rich repeat-containing protein 47 OS=Homo sapiens OX=9606 GN=LRRC47 PE=1 SV=1	LRC47_HUMAN	LRRC47	uniprot-SP-human_20190906.fasta	63474.8	1	28	49	85	0.00235	0.66	583
21-2389-S	Keratin, type II cytoskeletal 1 OS=Homo sapiens OX=9606 GN=KRT1 PE=1 SV=6	K2C1_HUMAN	KRT1	uniprot-SP-human_20190906.fasta	66040.3	1	28	40	56	0.00155	0.511	644
21-2389-S	Probable ATP-dependent RNA helicase DDX5 OS=Homo sapiens OX=9606 GN=DDX5 PE=1 SV=1	DDX5_HUMAN	DDX5	uniprot-SP-human_20190906.fasta	69149.7	1	27	36	52	0.00144	0.497	614
21-2389-S	Cytoskeleton-associated protein 4 OS=Homo sapiens OX=9606 GN=CKAP4 PE=1 SV=2	CKAP4_HUMAN	CKAP4	uniprot-SP-human_20190906.fasta	66022.2	1	27	40	56	0.00155	0.591	602
21-2389-S	Polyadenylate-binding protein 1 OS=Homo sapiens OX=9606 GN=PABPC1 PE=1 SV=2	PABP1_HUMAN	PABPC1	uniprot-SP-human_20190906.fasta	70671.3	1	27	46	73	0.00202	0.498	636
21-2389-S	Asparagine--tRNA ligase, cytoplasmic OS=Homo sapiens OX=9606 GN=NARS PE=1 SV=1	SYNC_HUMAN	NARS	uniprot-SP-human_20190906.fasta	62944.3	1	26	40	48	0.00133	0.54	548
21-2389-S	Caldesmon OS=Homo sapiens OX=9606 GN=CALD1 PE=1 SV=3	CALD1_HUMAN	CALD1	uniprot-SP-human_20190906.fasta	93231.7	1	26	37	44	0.00122	0.318	793
21-2389-S	Signal recognition particle subunit SRP68 OS=Homo sapiens OX=9606 GN=SRP68 PE=1 SV=2	SRP68_HUMAN	SRP68	uniprot-SP-human_20190906.fasta	70732	1	25	34	46	0.00127	0.486	627
21-2389-S	ATP-dependent RNA helicase DDX3X OS=Homo sapiens OX=9606 GN=DDX3X PE=1 SV=3	DDX3X_HUMAN	DDX3X	uniprot-SP-human_20190906.fasta	73245.8	1	25	33	45	0.00125	0.483	662
21-2389-S	Insulin-like growth factor 2 mRNA-binding protein 1 OS=Homo sapiens OX=9606 GN=IGF2BP1 PE=1 SV=2	IF2B1_HUMAN	IGF2BP1	uniprot-SP-human_20190906.fasta	63480.5	1	25	41	64	0.00177	0.445	577
21-2389-S	CD2-associated protein OS=Homo sapiens OX=9606 GN=CD2AP PE=1 SV=1	CD2AP_HUMAN	CD2AP	uniprot-SP-human_20190906.fasta	71454	1	24	25	32	0.000886	0.588	639
21-2389-S	ATP-dependent RNA helicase DDX1 OS=Homo sapiens OX=9606 GN=DDX1 PE=1 SV=2	DDX1_HUMAN	DDX1	uniprot-SP-human_20190906.fasta	82433.2	1	24	31	40	0.00111	0.403	740
21-2389-S	Methylcrotonoyl-CoA carboxylase subunit alpha, mitochondrial OS=Homo sapiens OX=9606 GN=MCCC1 PE=1 SV=3	MCCA_HUMAN	MCCC1	uniprot-SP-human_20190906.fasta	80473.6	1	23	33	50	0.00138	0.432	725
21-2389-S	Radixin OS=Homo sapiens OX=9606 GN=RDX PE=1 SV=1	RADI_HUMAN	RDX	uniprot-SP-human_20190906.fasta	68565.5	1	23	33	57	0.00158	0.612	583
21-2389-S	Eukaryotic translation initiation factor 4B OS=Homo sapiens OX=9606 GN=EIF4B PE=1 SV=2	IF4B_HUMAN	EIF4B	uniprot-SP-human_20190906.fasta	69153.9	1	23	34	44	0.00122	0.499	611
21-2389-S	Eukaryotic translation initiation factor 2D OS=Homo sapiens OX=9606 GN=EIF2D PE=1 SV=3	EIF2D_HUMAN	EIF2D	uniprot-SP-human_20190906.fasta	64707.5	1	23	28	35	0.000969	0.586	584
21-2389-S	Heterogeneous nuclear ribonucleoprotein K OS=Homo sapiens OX=9606 GN=HNRNPK PE=1 SV=1	HNRPK_HUMAN	HNRNPK	uniprot-SP-human_20190906.fasta	50978.5	1	22	33	59	0.00163	0.592	463
21-2389-S	Stress-70 protein, mitochondrial OS=Homo sapiens OX=9606 GN=HSPA9 PE=1 SV=2	GRP75_HUMAN	HSPA9	uniprot-SP-human_20190906.fasta	73681.3	1	22	30	42	0.00116	0.449	679
21-2389-S	General transcription factor IIF subunit 1 OS=Homo sapiens OX=9606 GN=GTF2F1 PE=1 SV=2	T2FA_HUMAN	GTF2F1	uniprot-SP-human_20190906.fasta	58241.9	1	22	31	38	0.00105	0.441	517
21-2389-S	ATP-dependent DNA helicase Q1 OS=Homo sapiens OX=9606 GN=RECQL PE=1 SV=3	RECQ1_HUMAN	RECQL	uniprot-SP-human_20190906.fasta	73458.9	1	22	26	29	0.000803	0.502	649
21-2389-S	Protein Red OS=Homo sapiens OX=9606 GN=IK PE=1 SV=3	RED_HUMAN	IK	uniprot-SP-human_20190906.fasta	65605.1	1	21	28	35	0.000969	0.454	557
21-2389-S	Synaptic functional regulator FMR1 OS=Homo sapiens OX=9606 GN=FMR1 PE=1 SV=1	FMR1_HUMAN	FMR1	uniprot-SP-human_20190906.fasta	71174.4	1	21	27	32	0.000886	0.432	632
21-2389-S	Alpha-taxilin OS=Homo sapiens OX=9606 GN=TXLNA PE=1 SV=3	TXLNA_HUMAN	TXLNA	uniprot-SP-human_20190906.fasta	61891.2	1	21	36	53	0.00147	0.579	546
21-2389-S	ATP-binding cassette sub-family F member 2 OS=Homo sapiens OX=9606 GN=ABCF2 PE=1 SV=2	ABCF2_HUMAN	ABCF2	uniprot-SP-human_20190906.fasta	71292.5	1	21	37	47	0.0013	0.387	623
21-2389-S	Keratin, type I cytoskeletal 9 OS=Homo sapiens OX=9606 GN=KRT9 PE=1 SV=3	K1C9_HUMAN	KRT9	uniprot-SP-human_20190906.fasta	62065.9	1	20	25	34	0.000941	0.697	623
21-2389-S	FACT complex subunit SSRP1 OS=Homo sapiens OX=9606 GN=SSRP1 PE=1 SV=1	SSRP1_HUMAN	SSRP1	uniprot-SP-human_20190906.fasta	81077.6	1	20	26	38	0.00105	0.364	709
21-2389-S	Probable ATP-dependent RNA helicase DDX17 OS=Homo sapiens OX=9606 GN=DDX17 PE=1 SV=2	DDX17_HUMAN	DDX17	uniprot-SP-human_20190906.fasta	80274	1	20	27	38	0.00105	0.451	729
21-2389-S	Threonine--tRNA ligase, cytoplasmic OS=Homo sapiens OX=9606 GN=TARS PE=1 SV=3	SYTC_HUMAN	TARS	uniprot-SP-human_20190906.fasta	83437.8	1	20	24	37	0.00102	0.358	723
21-2389-S	Methionine aminopeptidase 2 OS=Homo sapiens OX=9606 GN=METAP2 PE=1 SV=1	MAP2_HUMAN	METAP2	uniprot-SP-human_20190906.fasta	52892.3	1	20	27	42	0.00116	0.605	478
21-2389-S	4F2 cell-surface antigen heavy chain OS=Homo sapiens OX=9606 GN=SLC3A2 PE=1 SV=3	4F2_HUMAN	SLC3A2	uniprot-SP-human_20190906.fasta	67996.4	1	19	25	39	0.00108	0.398	630
21-2389-S	Lamina-associated polypeptide 2, isoform alpha OS=Homo sapiens OX=9606 GN=TMPO PE=1 SV=2	LAP2A_HUMAN	TMPO	uniprot-SP-human_20190906.fasta	75493.8	1	19	23	27	0.000747	0.447	694
21-2389-S	Sorting nexin-9 OS=Homo sapiens OX=9606 GN=SNX9 PE=1 SV=1	SNX9_HUMAN	SNX9	uniprot-SP-human_20190906.fasta	66592.8	1	19	23	24	0.000664	0.62	595
21-2389-S	Keratin, type I cytoskeletal 10 OS=Homo sapiens OX=9606 GN=KRT10 PE=1 SV=6	K1C10_HUMAN	KRT10	uniprot-SP-human_20190906.fasta	58828.8	1	18	23	27	0.000747	0.397	584
21-2389-S	Heterogeneous nuclear ribonucleoprotein Q OS=Homo sapiens OX=9606 GN=SYNCRIP PE=1 SV=2	HNRPQ_HUMAN	SYNCRIP	uniprot-SP-human_20190906.fasta	69603.5	1	18	26	29	0.000803	0.363	623
21-2389-S	SNW domain-containing protein 1 OS=Homo sapiens OX=9606 GN=SNW1 PE=1 SV=1	SNW1_HUMAN	SNW1	uniprot-SP-human_20190906.fasta	61495.9	1	18	19	25	0.000692	0.405	536
21-2389-S	Lysine--tRNA ligase OS=Homo sapiens OX=9606 GN=KARS PE=1 SV=3	SYK_HUMAN	KARS	uniprot-SP-human_20190906.fasta	68050.4	1	18	26	30	0.000831	0.395	597
21-2389-S	DnaJ homolog subfamily C member 2 OS=Homo sapiens OX=9606 GN=DNAJC2 PE=1 SV=4	DNJC2_HUMAN	DNAJC2	uniprot-SP-human_20190906.fasta	71997.9	1	18	22	26	0.00072	0.324	621
21-2389-S	Selenocysteine-specific elongation factor OS=Homo sapiens OX=9606 GN=EEFSEC PE=1 SV=4	SELB_HUMAN	EEFSEC	uniprot-SP-human_20190906.fasta	65306.1	1	18	25	35	0.000969	0.455	596
21-2389-S	Nucleolin OS=Homo sapiens OX=9606 GN=NCL PE=1 SV=3	NUCL_HUMAN	NCL	uniprot-SP-human_20190906.fasta	76615.9	1	17	23	28	0.000775	0.273	710
21-2389-S	ATPase family AAA domain-containing protein 3A OS=Homo sapiens OX=9606 GN=ATAD3A PE=1 SV=2	ATD3A_HUMAN	ATAD3A	uniprot-SP-human_20190906.fasta	71370.2	1	17	17	23	0.000637	0.32	634
21-2389-S	ATP-dependent RNA helicase SUPV3L1, mitochondrial OS=Homo sapiens OX=9606 GN=SUPV3L1 PE=1 SV=1	SUV3_HUMAN	SUPV3L1	uniprot-SP-human_20190906.fasta	87994.8	1	17	25	31	0.000858	0.308	786
21-2389-S	RNA-binding protein 39 OS=Homo sapiens OX=9606 GN=RBM39 PE=1 SV=2	RBM39_HUMAN	RBM39	uniprot-SP-human_20190906.fasta	59381.4	1	17	23	31	0.000858	0.398	530
21-2389-S	HBS1-like protein OS=Homo sapiens OX=9606 GN=HBS1L PE=1 SV=1	HBS1L_HUMAN	HBS1L	uniprot-SP-human_20190906.fasta	75473.8	1	17	23	30	0.000831	0.415	684
21-2389-S	Fragile X mental retardation syndrome-related protein 1 OS=Homo sapiens OX=9606 GN=FXR1 PE=1 SV=3	FXR1_HUMAN	FXR1	uniprot-SP-human_20190906.fasta	69720.9	1	17	21	26	0.00072	0.412	621
21-2389-S	Cysteine--tRNA ligase, cytoplasmic OS=Homo sapiens OX=9606 GN=CARS PE=1 SV=3	SYCC_HUMAN	CARS	uniprot-SP-human_20190906.fasta	85475.6	1	16	22	27	0.000747	0.266	748
21-2389-S	Src substrate cortactin OS=Homo sapiens OX=9606 GN=CTTN PE=1 SV=2	SRC8_HUMAN	CTTN	uniprot-SP-human_20190906.fasta	61585.5	1	16	16	19	0.000526	0.34	550
21-2389-S	Gamma-taxilin OS=Homo sapiens OX=9606 GN=TXLNG PE=1 SV=2	TXLNG_HUMAN	TXLNG	uniprot-SP-human_20190906.fasta	60586.6	1	16	20	26	0.00072	0.439	528
21-2389-S	RNA polymerase II-associated protein 3 OS=Homo sapiens OX=9606 GN=RPAP3 PE=1 SV=2	RPAP3_HUMAN	RPAP3	uniprot-SP-human_20190906.fasta	75722.3	1	16	20	25	0.000692	0.32	665
21-2389-S	Nucleolar protein 58 OS=Homo sapiens OX=9606 GN=NOP58 PE=1 SV=1	NOP58_HUMAN	NOP58	uniprot-SP-human_20190906.fasta	59580.2	1	15	17	19	0.000526	0.369	529
21-2389-S	Dolichyl-diphosphooligosaccharide--protein glycosyltransferase subunit 1 OS=Homo sapiens OX=9606 GN=RPN1 PE=1 SV=1	RPN1_HUMAN	RPN1	uniprot-SP-human_20190906.fasta	68571	1	15	20	27	0.000747	0.374	607
21-2389-S	RNA-binding protein 14 OS=Homo sapiens OX=9606 GN=RBM14 PE=1 SV=2	RBM14_HUMAN	RBM14	uniprot-SP-human_20190906.fasta	69492.3	1	15	19	27	0.000747	0.35	669
21-2389-S	Ezrin OS=Homo sapiens OX=9606 GN=EZR PE=1 SV=4	EZRI_HUMAN	EZR	uniprot-SP-human_20190906.fasta	69414.7	1	15	20	27	0.000747	0.372	586
21-2389-S	Septin-9 OS=Homo sapiens OX=9606 GN=SEPTIN9 PE=1 SV=2	SEPT9_HUMAN	SEPTIN9	uniprot-SP-human_20190906.fasta	65402.3	1	15	20	30	0.000831	0.369	586
21-2389-S	Crooked neck-like protein 1 OS=Homo sapiens OX=9606 GN=CRNKL1 PE=1 SV=4	CRNL1_HUMAN	CRNKL1	uniprot-SP-human_20190906.fasta	100454	1	15	17	19	0.000526	0.213	848
21-2389-S	Eukaryotic translation initiation factor 3 subunit D OS=Homo sapiens OX=9606 GN=EIF3D PE=1 SV=1	EIF3D_HUMAN	EIF3D	uniprot-SP-human_20190906.fasta	63973.8	1	15	19	23	0.000637	0.445	548
21-2389-S	Myosin-9 OS=Homo sapiens OX=9606 GN=MYH9 PE=1 SV=4	MYH9_HUMAN	MYH9	uniprot-SP-human_20190906.fasta	226538	1	15	15	16	0.000443	0.114	1960
21-2389-S	T-complex protein 1 subunit alpha OS=Homo sapiens OX=9606 GN=TCP1 PE=1 SV=1	TCPA_HUMAN	TCP1	uniprot-SP-human_20190906.fasta	60345.2	1	15	26	35	0.000969	0.437	556
21-2389-S	Replication protein A 70 kDa DNA-binding subunit OS=Homo sapiens OX=9606 GN=RPA1 PE=1 SV=2	RFA1_HUMAN	RPA1	uniprot-SP-human_20190906.fasta	68139	1	14	16	16	0.000443	0.386	616
21-2389-S	Fermitin family homolog 2 OS=Homo sapiens OX=9606 GN=FERMT2 PE=1 SV=1	FERM2_HUMAN	FERMT2	uniprot-SP-human_20190906.fasta	77863.9	1	14	15	18	0.000498	0.443	680
21-2389-S	Long-chain-fatty-acid--CoA ligase 3 OS=Homo sapiens OX=9606 GN=ACSL3 PE=1 SV=3	ACSL3_HUMAN	ACSL3	uniprot-SP-human_20190906.fasta	80423.1	1	14	15	18	0.000498	0.281	720
21-2389-S	Eukaryotic translation initiation factor 3 subunit L OS=Homo sapiens OX=9606 GN=EIF3L PE=1 SV=1	EIF3L_HUMAN	EIF3L	uniprot-SP-human_20190906.fasta	66729.3	1	14	16	18	0.000498	0.344	564
21-2389-S	GTP-binding protein 1 OS=Homo sapiens OX=9606 GN=GTPBP1 PE=1 SV=3	GTPB1_HUMAN	GTPBP1	uniprot-SP-human_20190906.fasta	72454.5	1	14	18	26	0.00072	0.41	669
21-2389-S	Signal recognition particle receptor subunit alpha OS=Homo sapiens OX=9606 GN=SRPRA PE=1 SV=2	SRPRA_HUMAN	SRPRA	uniprot-SP-human_20190906.fasta	69812.8	1	14	19	26	0.00072	0.389	638
21-2389-S	Ras GTPase-activating protein-binding protein 1 OS=Homo sapiens OX=9606 GN=G3BP1 PE=1 SV=1	G3BP1_HUMAN	G3BP1	uniprot-SP-human_20190906.fasta	52162.8	1	13	15	20	0.000554	0.416	466
21-2389-S	T-complex protein 1 subunit gamma OS=Homo sapiens OX=9606 GN=CCT3 PE=1 SV=4	TCPG_HUMAN	CCT3	uniprot-SP-human_20190906.fasta	60535.4	1	13	13	16	0.000443	0.334	545
21-2389-S	RNA polymerase II-associated factor 1 homolog OS=Homo sapiens OX=9606 GN=PAF1 PE=1 SV=2	PAF1_HUMAN	PAF1	uniprot-SP-human_20190906.fasta	59976	1	13	14	15	0.000415	0.271	531
21-2389-S	Spliceosome-associated protein CWC27 homolog OS=Homo sapiens OX=9606 GN=CWC27 PE=1 SV=1	CWC27_HUMAN	CWC27	uniprot-SP-human_20190906.fasta	53848.4	1	13	14	18	0.000498	0.453	472
21-2389-S	Pescadillo homolog OS=Homo sapiens OX=9606 GN=PES1 PE=1 SV=1	PESC_HUMAN	PES1	uniprot-SP-human_20190906.fasta	68004.9	1	13	16	22	0.000609	0.255	588
21-2389-S	Polyadenylate-binding protein 4 OS=Homo sapiens OX=9606 GN=PABPC4 PE=1 SV=1	PABP4_HUMAN	PABPC4	uniprot-SP-human_20190906.fasta	70783.8	1	13	24	32	0.000886	0.402	644
21-2389-S	Coatomer subunit gamma-2 OS=Homo sapiens OX=9606 GN=COPG2 PE=1 SV=1	COPG2_HUMAN	COPG2	uniprot-SP-human_20190906.fasta	97624.5	1	13	15	18	0.000498	0.286	871
21-2389-S	Poly(U)-binding-splicing factor PUF60 OS=Homo sapiens OX=9606 GN=PUF60 PE=1 SV=1	PUF60_HUMAN	PUF60	uniprot-SP-human_20190906.fasta	59875.6	1	13	19	29	0.000803	0.599	559
21-2389-S	Heterogeneous nuclear ribonucleoprotein L OS=Homo sapiens OX=9606 GN=HNRNPL PE=1 SV=2	HNRPL_HUMAN	HNRNPL	uniprot-SP-human_20190906.fasta	64132.8	1	12	15	19	0.000526	0.312	589
21-2389-S	Eukaryotic translation initiation factor 2A OS=Homo sapiens OX=9606 GN=EIF2A PE=1 SV=3	EIF2A_HUMAN	EIF2A	uniprot-SP-human_20190906.fasta	64991.2	1	12	12	14	0.000388	0.335	585
21-2389-S	Glutamine--tRNA ligase OS=Homo sapiens OX=9606 GN=QARS PE=1 SV=1	SYQ_HUMAN	QARS	uniprot-SP-human_20190906.fasta	87799.9	1	12	12	14	0.000388	0.271	775
21-2389-S	Nucleolar protein 56 OS=Homo sapiens OX=9606 GN=NOP56 PE=1 SV=4	NOP56_HUMAN	NOP56	uniprot-SP-human_20190906.fasta	66052	1	12	13	15	0.000415	0.32	594
21-2389-S	Interferon-induced, double-stranded RNA-activated protein kinase OS=Homo sapiens OX=9606 GN=EIF2AK2 PE=1 SV=2	E2AK2_HUMAN	EIF2AK2	uniprot-SP-human_20190906.fasta	62097.1	1	12	13	17	0.000471	0.285	551
21-2389-S	Serine/arginine repetitive matrix protein 2 OS=Homo sapiens OX=9606 GN=SRRM2 PE=1 SV=2	SRRM2_HUMAN	SRRM2	uniprot-SP-human_20190906.fasta	299622	1	12	13	16	0.000443	0.064	2752
21-2389-S	Aspartate--tRNA ligase, mitochondrial OS=Homo sapiens OX=9606 GN=DARS2 PE=1 SV=1	SYDM_HUMAN	DARS2	uniprot-SP-human_20190906.fasta	73565	1	12	16	16	0.000443	0.321	645
21-2389-S	Insulin-like growth factor 2 mRNA-binding protein 3 OS=Homo sapiens OX=9606 GN=IGF2BP3 PE=1 SV=2	IF2B3_HUMAN	IGF2BP3	uniprot-SP-human_20190906.fasta	63706	1	12	16	23	0.000637	0.349	579
21-2389-S	Protein 4.1 OS=Homo sapiens OX=9606 GN=EPB41 PE=1 SV=4	41_HUMAN	EPB41	uniprot-SP-human_20190906.fasta	97018.5	1	12	15	17	0.000471	0.228	864
21-2389-S	Protein regulator of cytokinesis 1 OS=Homo sapiens OX=9606 GN=PRC1 PE=1 SV=2	PRC1_HUMAN	PRC1	uniprot-SP-human_20190906.fasta	71607.9	1	12	13	15	0.000415	0.366	620
21-2389-S	U4/U6.U5 tri-snRNP-associated protein 2 OS=Homo sapiens OX=9606 GN=USP39 PE=1 SV=2	SNUT2_HUMAN	USP39	uniprot-SP-human_20190906.fasta	65382.4	1	12	16	20	0.000554	0.322	565
21-2389-S	EH domain-containing protein 4 OS=Homo sapiens OX=9606 GN=EHD4 PE=1 SV=1	EHD4_HUMAN	EHD4	uniprot-SP-human_20190906.fasta	61177.6	1	12	13	15	0.000415	0.355	541
21-2389-S	Peroxisomal multifunctional enzyme type 2 OS=Homo sapiens OX=9606 GN=HSD17B4 PE=1 SV=3	DHB4_HUMAN	HSD17B4	uniprot-SP-human_20190906.fasta	79688.5	1	12	12	13	0.00036	0.226	736
21-2389-S	Glycine--tRNA ligase OS=Homo sapiens OX=9606 GN=GARS PE=1 SV=3	GARS_HUMAN	GARS	uniprot-SP-human_20190906.fasta	83167.6	1	12	14	17	0.000471	0.257	739
21-2389-S	Elongation factor 2 OS=Homo sapiens OX=9606 GN=EEF2 PE=1 SV=4	EF2_HUMAN	EEF2	uniprot-SP-human_20190906.fasta	95340.1	1	12	14	16	0.000443	0.242	858
21-2389-S	Vimentin OS=Homo sapiens OX=9606 GN=VIM PE=1 SV=4	VIME_HUMAN	VIM	uniprot-SP-human_20190906.fasta	53652.7	1	11	11	12	0.000332	0.352	466
21-2389-S	Calcium-binding mitochondrial carrier protein Aralar2 OS=Homo sapiens OX=9606 GN=SLC25A13 PE=1 SV=2	CMC2_HUMAN	SLC25A13	uniprot-SP-human_20190906.fasta	74177.2	1	11	11	12	0.000332	0.301	675
21-2389-S	Apoptosis-inducing factor 1, mitochondrial OS=Homo sapiens OX=9606 GN=AIFM1 PE=1 SV=1	AIFM1_HUMAN	AIFM1	uniprot-SP-human_20190906.fasta	66901.5	1	11	12	14	0.000388	0.308	613
21-2389-S	Negative elongation factor A OS=Homo sapiens OX=9606 GN=NELFA PE=1 SV=3	NELFA_HUMAN	NELFA	uniprot-SP-human_20190906.fasta	57278.2	1	11	11	16	0.000443	0.42	528
21-2389-S	Heterogeneous nuclear ribonucleoprotein R OS=Homo sapiens OX=9606 GN=HNRNPR PE=1 SV=1	HNRPR_HUMAN	HNRNPR	uniprot-SP-human_20190906.fasta	70943.9	1	11	11	11	0.000305	0.259	633
21-2389-S	Keratin, type II cytoskeletal 2 epidermal OS=Homo sapiens OX=9606 GN=KRT2 PE=1 SV=2	K22E_HUMAN	KRT2	uniprot-SP-human_20190906.fasta	65433.9	1	11	13	13	0.00036	0.369	639
21-2389-S	Actin-histidine N-methyltransferase OS=Homo sapiens OX=9606 GN=SETD3 PE=1 SV=1	SETD3_HUMAN	SETD3	uniprot-SP-human_20190906.fasta	67259	1	11	13	14	0.000388	0.281	594
21-2389-S	Origin recognition complex subunit 3 OS=Homo sapiens OX=9606 GN=ORC3 PE=1 SV=1	ORC3_HUMAN	ORC3	uniprot-SP-human_20190906.fasta	82257	1	11	15	18	0.000498	0.252	711
21-2389-S	ATP-dependent RNA helicase DDX18 OS=Homo sapiens OX=9606 GN=DDX18 PE=1 SV=2	DDX18_HUMAN	DDX18	uniprot-SP-human_20190906.fasta	75409.7	1	11	13	17	0.000471	0.322	670
21-2389-S	Glycylpeptide N-tetradecanoyltransferase 1 OS=Homo sapiens OX=9606 GN=NMT1 PE=1 SV=2	NMT1_HUMAN	NMT1	uniprot-SP-human_20190906.fasta	56807	1	11	12	13	0.00036	0.292	496
21-2389-S	Clathrin interactor 1 OS=Homo sapiens OX=9606 GN=CLINT1 PE=1 SV=1	EPN4_HUMAN	CLINT1	uniprot-SP-human_20190906.fasta	68260.5	1	11	16	17	0.000471	0.195	625
21-2389-S	AFG3-like protein 2 OS=Homo sapiens OX=9606 GN=AFG3L2 PE=1 SV=2	AFG32_HUMAN	AFG3L2	uniprot-SP-human_20190906.fasta	88586.8	1	11	12	13	0.00036	0.22	797
21-2389-S	Double-strand break repair protein MRE11 OS=Homo sapiens OX=9606 GN=MRE11 PE=1 SV=3	MRE11_HUMAN	MRE11	uniprot-SP-human_20190906.fasta	80595.1	1	11	12	16	0.000443	0.258	708
21-2389-S	Coilin OS=Homo sapiens OX=9606 GN=COIL PE=1 SV=1	COIL_HUMAN	COIL	uniprot-SP-human_20190906.fasta	62609.3	1	10	11	13	0.00036	0.203	576
21-2389-S	eEF1A lysine and N-terminal methyltransferase OS=Homo sapiens OX=9606 GN=EEF1AKNMT PE=1 SV=1	EFNMT_HUMAN	EEF1AKNMT	uniprot-SP-human_20190906.fasta	78768.7	1	10	14	15	0.000415	0.262	699
21-2389-S	Splicing factor 1 OS=Homo sapiens OX=9606 GN=SF1 PE=1 SV=4	SF01_HUMAN	SF1	uniprot-SP-human_20190906.fasta	68330.5	1	10	14	20	0.000554	0.191	639
21-2389-S	Gamma-adducin OS=Homo sapiens OX=9606 GN=ADD3 PE=1 SV=1	ADDG_HUMAN	ADD3	uniprot-SP-human_20190906.fasta	79156	1	10	11	12	0.000332	0.171	706
21-2389-S	Tyrosine--tRNA ligase, cytoplasmic OS=Homo sapiens OX=9606 GN=YARS PE=1 SV=4	SYYC_HUMAN	YARS	uniprot-SP-human_20190906.fasta	59145.1	1	10	11	12	0.000332	0.305	528
21-2389-S	Kinesin-like protein KIF2C OS=Homo sapiens OX=9606 GN=KIF2C PE=1 SV=2	KIF2C_HUMAN	KIF2C	uniprot-SP-human_20190906.fasta	81314.5	1	10	10	11	0.000305	0.183	725
21-2389-S	Nucleolar transcription factor 1 OS=Homo sapiens OX=9606 GN=UBTF PE=1 SV=1	UBF1_HUMAN	UBTF	uniprot-SP-human_20190906.fasta	89409.6	1	10	12	14	0.000388	0.171	764
21-2389-S	DNA replication licensing factor MCM5 OS=Homo sapiens OX=9606 GN=MCM5 PE=1 SV=5	MCM5_HUMAN	MCM5	uniprot-SP-human_20190906.fasta	82288.3	1	10	14	16	0.000443	0.24	734
21-2389-S	Sorting nexin-1 OS=Homo sapiens OX=9606 GN=SNX1 PE=1 SV=3	SNX1_HUMAN	SNX1	uniprot-SP-human_20190906.fasta	59070.8	1	10	11	13	0.00036	0.238	522
21-2389-S	Melanoma-associated antigen D2 OS=Homo sapiens OX=9606 GN=MAGED2 PE=1 SV=2	MAGD2_HUMAN	MAGED2	uniprot-SP-human_20190906.fasta	64956	1	10	13	17	0.000471	0.32	606
21-2389-S	Guanine nucleotide-binding protein-like 3 OS=Homo sapiens OX=9606 GN=GNL3 PE=1 SV=2	GNL3_HUMAN	GNL3	uniprot-SP-human_20190906.fasta	61994.7	1	10	11	13	0.00036	0.248	549
21-2389-S	Serine/threonine-protein kinase PAK 4 OS=Homo sapiens OX=9606 GN=PAK4 PE=1 SV=1	PAK4_HUMAN	PAK4	uniprot-SP-human_20190906.fasta	64072.8	1	10	13	17	0.000471	0.276	591
21-2389-S	KH domain-containing, RNA-binding, signal transduction-associated protein 1 OS=Homo sapiens OX=9606 GN=KHDRBS1 PE=1 SV=1	KHDR1_HUMAN	KHDRBS1	uniprot-SP-human_20190906.fasta	48228.2	1	10	19	31	0.000858	0.28	443
21-2389-S	Heat shock protein HSP 90-beta OS=Homo sapiens OX=9606 GN=HSP90AB1 PE=1 SV=4	HS90B_HUMAN	HSP90AB1	uniprot-SP-human_20190906.fasta	83267.3	1	10	11	11	0.000305	0.217	724
21-2389-S	Peptidyl-prolyl cis-trans isomerase-like 4 OS=Homo sapiens OX=9606 GN=PPIL4 PE=1 SV=1	PPIL4_HUMAN	PPIL4	uniprot-SP-human_20190906.fasta	57226.8	1	10	12	16	0.000443	0.297	492
21-2389-S	Translation initiation factor IF-2, mitochondrial OS=Homo sapiens OX=9606 GN=MTIF2 PE=1 SV=2	IF2M_HUMAN	MTIF2	uniprot-SP-human_20190906.fasta	81318	1	9	10	10	0.000277	0.168	727
21-2389-S	N-alpha-acetyltransferase 15, NatA auxiliary subunit OS=Homo sapiens OX=9606 GN=NAA15 PE=1 SV=1	NAA15_HUMAN	NAA15	uniprot-SP-human_20190906.fasta	101278	1	9	11	13	0.00036	0.159	866
21-2389-S	V-type proton ATPase catalytic subunit A OS=Homo sapiens OX=9606 GN=ATP6V1A PE=1 SV=2	VATA_HUMAN	ATP6V1A	uniprot-SP-human_20190906.fasta	68305.5	1	9	9	9	0.000249	0.229	617
21-2389-S	Nuclear cap-binding protein subunit 1 OS=Homo sapiens OX=9606 GN=NCBP1 PE=1 SV=1	NCBP1_HUMAN	NCBP1	uniprot-SP-human_20190906.fasta	91841.1	1	9	10	11	0.000305	0.184	790
21-2389-S	Mitochondrial import receptor subunit TOM70 OS=Homo sapiens OX=9606 GN=TOMM70 PE=1 SV=1	TOM70_HUMAN	TOMM70	uniprot-SP-human_20190906.fasta	67457.2	1	9	12	16	0.000443	0.286	608
21-2389-S	Neutral amino acid transporter B(0) OS=Homo sapiens OX=9606 GN=SLC1A5 PE=1 SV=2	AAAT_HUMAN	SLC1A5	uniprot-SP-human_20190906.fasta	56599.8	1	9	12	19	0.000526	0.268	541
21-2389-S	Pre-mRNA-splicing factor ATP-dependent RNA helicase DHX15 OS=Homo sapiens OX=9606 GN=DHX15 PE=1 SV=2	DHX15_HUMAN	DHX15	uniprot-SP-human_20190906.fasta	90935.2	1	9	9	12	0.000332	0.181	795
21-2389-S	Origin recognition complex subunit 2 OS=Homo sapiens OX=9606 GN=ORC2 PE=1 SV=2	ORC2_HUMAN	ORC2	uniprot-SP-human_20190906.fasta	65973.9	1	9	10	11	0.000305	0.237	577
21-2389-S	Pre-mRNA 3'-end-processing factor FIP1 OS=Homo sapiens OX=9606 GN=FIP1L1 PE=1 SV=1	FIP1_HUMAN	FIP1L1	uniprot-SP-human_20190906.fasta	66526.9	1	9	11	15	0.000415	0.322	594
21-2389-S	mRNA-decapping enzyme 1A OS=Homo sapiens OX=9606 GN=DCP1A PE=1 SV=3	DCP1A_HUMAN	DCP1A	uniprot-SP-human_20190906.fasta	63279.1	1	9	9	12	0.000332	0.361	582
21-2389-S	Coiled-coil domain-containing protein 47 OS=Homo sapiens OX=9606 GN=CCDC47 PE=1 SV=1	CCD47_HUMAN	CCDC47	uniprot-SP-human_20190906.fasta	55874.9	1	9	12	18	0.000498	0.234	483
21-2389-S	Splicing factor U2AF 65 kDa subunit OS=Homo sapiens OX=9606 GN=U2AF2 PE=1 SV=4	U2AF2_HUMAN	U2AF2	uniprot-SP-human_20190906.fasta	53501.2	1	9	12	16	0.000443	0.333	475
21-2389-S	Transcriptional repressor p66-beta OS=Homo sapiens OX=9606 GN=GATAD2B PE=1 SV=1	P66B_HUMAN	GATAD2B	uniprot-SP-human_20190906.fasta	65261.7	1	9	10	12	0.000332	0.256	593
21-2389-S	Mannosyl-oligosaccharide glucosidase OS=Homo sapiens OX=9606 GN=MOGS PE=1 SV=5	MOGS_HUMAN	MOGS	uniprot-SP-human_20190906.fasta	91919.1	1	9	11	11	0.000305	0.184	837
21-2389-S	WD repeat-containing protein 48 OS=Homo sapiens OX=9606 GN=WDR48 PE=1 SV=1	WDR48_HUMAN	WDR48	uniprot-SP-human_20190906.fasta	76211.4	1	8	9	10	0.000277	0.207	677
21-2389-S	Probable ATP-dependent RNA helicase DDX41 OS=Homo sapiens OX=9606 GN=DDX41 PE=1 SV=2	DDX41_HUMAN	DDX41	uniprot-SP-human_20190906.fasta	69839.7	1	8	9	10	0.000277	0.215	622
21-2389-S	tRNA (cytosine(34)-C(5))-methyltransferase OS=Homo sapiens OX=9606 GN=NSUN2 PE=1 SV=2	NSUN2_HUMAN	NSUN2	uniprot-SP-human_20190906.fasta	86472.8	1	8	8	8	0.000221	0.197	767
21-2389-S	Nucleolar GTP-binding protein 1 OS=Homo sapiens OX=9606 GN=GTPBP4 PE=1 SV=3	NOG1_HUMAN	GTPBP4	uniprot-SP-human_20190906.fasta	73967.3	1	8	8	9	0.000249	0.208	634
21-2389-S	Bromodomain-containing protein 2 OS=Homo sapiens OX=9606 GN=BRD2 PE=1 SV=2	BRD2_HUMAN	BRD2	uniprot-SP-human_20190906.fasta	88063.3	1	8	8	8	0.000221	0.169	801
21-2389-S	YTH domain-containing family protein 2 OS=Homo sapiens OX=9606 GN=YTHDF2 PE=1 SV=2	YTHD2_HUMAN	YTHDF2	uniprot-SP-human_20190906.fasta	62334.4	1	8	10	11	0.000305	0.221	579
21-2389-S	Protein phosphatase 1G OS=Homo sapiens OX=9606 GN=PPM1G PE=1 SV=1	PPM1G_HUMAN	PPM1G	uniprot-SP-human_20190906.fasta	59271.9	1	8	8	9	0.000249	0.288	546
21-2389-S	Stress-induced-phosphoprotein 1 OS=Homo sapiens OX=9606 GN=STIP1 PE=1 SV=1	STIP1_HUMAN	STIP1	uniprot-SP-human_20190906.fasta	62642.1	1	8	8	8	0.000221	0.227	543
21-2389-S	Metastasis-associated protein MTA2 OS=Homo sapiens OX=9606 GN=MTA2 PE=1 SV=1	MTA2_HUMAN	MTA2	uniprot-SP-human_20190906.fasta	75025.1	1	8	11	11	0.000305	0.165	668
21-2389-S	DNA polymerase delta subunit 3 OS=Homo sapiens OX=9606 GN=POLD3 PE=1 SV=2	DPOD3_HUMAN	POLD3	uniprot-SP-human_20190906.fasta	51400.4	1	8	10	13	0.00036	0.251	466
21-2389-S	Insulin-like growth factor 2 mRNA-binding protein 2 OS=Homo sapiens OX=9606 GN=IGF2BP2 PE=1 SV=2	IF2B2_HUMAN	IGF2BP2	uniprot-SP-human_20190906.fasta	66122.4	1	8	10	10	0.000277	0.242	599
21-2389-S	ATP-binding cassette sub-family E member 1 OS=Homo sapiens OX=9606 GN=ABCE1 PE=1 SV=1	ABCE1_HUMAN	ABCE1	uniprot-SP-human_20190906.fasta	67316.4	1	8	8	8	0.000221	0.257	599
21-2389-S	Nuclear fragile X mental retardation-interacting protein 2 OS=Homo sapiens OX=9606 GN=NUFIP2 PE=1 SV=1	NUFP2_HUMAN	NUFIP2	uniprot-SP-human_20190906.fasta	76121.1	1	8	8	12	0.000332	0.237	695
21-2389-S	Protein arginine N-methyltransferase 5 OS=Homo sapiens OX=9606 GN=PRMT5 PE=1 SV=4	ANM5_HUMAN	PRMT5	uniprot-SP-human_20190906.fasta	72685.1	1	8	9	11	0.000305	0.231	637
21-2389-S	Nucleolar protein 9 OS=Homo sapiens OX=9606 GN=NOP9 PE=1 SV=1	NOP9_HUMAN	NOP9	uniprot-SP-human_20190906.fasta	69438.1	1	7	7	8	0.000221	0.223	636
21-2389-S	Elongation factor 1-alpha 1 OS=Homo sapiens OX=9606 GN=EEF1A1 PE=1 SV=1	EF1A1_HUMAN,EF1A3_HUMAN	EEF1A1,EEF1A1P5	uniprot-SP-human_20190906.fasta	50185.4	1	7	8	9	0.000249	0.253	462
21-2389-S	Heterogeneous nuclear ribonucleoprotein U OS=Homo sapiens OX=9606 GN=HNRNPU PE=1 SV=6	HNRPU_HUMAN	HNRNPU	uniprot-SP-human_20190906.fasta	90585.2	1	7	9	10	0.000277	0.143	825
21-2389-S	Negative elongation factor B OS=Homo sapiens OX=9606 GN=NELFB PE=1 SV=1	NELFB_HUMAN	NELFB	uniprot-SP-human_20190906.fasta	65699.5	1	7	7	8	0.000221	0.234	580
21-2389-S	Ras GTPase-activating protein-binding protein 2 OS=Homo sapiens OX=9606 GN=G3BP2 PE=1 SV=2	G3BP2_HUMAN	G3BP2	uniprot-SP-human_20190906.fasta	54120.3	1	7	12	16	0.000443	0.212	482
21-2389-S	Transcriptional repressor protein YY1 OS=Homo sapiens OX=9606 GN=YY1 PE=1 SV=2	TYY1_HUMAN	YY1	uniprot-SP-human_20190906.fasta	44711.7	1	7	8	8	0.000221	0.186	414
21-2389-S	Beta-catenin-like protein 1 OS=Homo sapiens OX=9606 GN=CTNNBL1 PE=1 SV=1	CTBL1_HUMAN	CTNNBL1	uniprot-SP-human_20190906.fasta	65175.2	1	7	8	9	0.000249	0.185	563
21-2389-S	DNA replication licensing factor MCM7 OS=Homo sapiens OX=9606 GN=MCM7 PE=1 SV=4	MCM7_HUMAN	MCM7	uniprot-SP-human_20190906.fasta	81309	1	7	8	10	0.000277	0.154	719
21-2389-S	Zinc finger CCCH domain-containing protein 15 OS=Homo sapiens OX=9606 GN=ZC3H15 PE=1 SV=1	ZC3HF_HUMAN	ZC3H15	uniprot-SP-human_20190906.fasta	48603.7	1	7	8	8	0.000221	0.239	426
21-2389-S	Protein numb homolog OS=Homo sapiens OX=9606 GN=NUMB PE=1 SV=2	NUMB_HUMAN	NUMB	uniprot-SP-human_20190906.fasta	70802.5	1	7	11	11	0.000305	0.201	651
21-2389-S	CTP synthase 1 OS=Homo sapiens OX=9606 GN=CTPS1 PE=1 SV=2	PYRG1_HUMAN	CTPS1	uniprot-SP-human_20190906.fasta	66690.7	1	7	8	13	0.00036	0.184	591
21-2389-S	Exonuclease 3'-5' domain-containing protein 2 OS=Homo sapiens OX=9606 GN=EXD2 PE=1 SV=2	EXD2_HUMAN	EXD2	uniprot-SP-human_20190906.fasta	70353.7	1	7	9	10	0.000277	0.187	621
21-2389-S	RNA-binding protein FUS OS=Homo sapiens OX=9606 GN=FUS PE=1 SV=1	FUS_HUMAN	FUS	uniprot-SP-human_20190906.fasta	53426	1	7	11	15	0.000415	0.202	526
21-2389-S	Lamin-B1 OS=Homo sapiens OX=9606 GN=LMNB1 PE=1 SV=2	LMNB1_HUMAN	LMNB1	uniprot-SP-human_20190906.fasta	66409.6	1	7	7	8	0.000221	0.208	586
21-2389-S	Fragile X mental retardation syndrome-related protein 2 OS=Homo sapiens OX=9606 GN=FXR2 PE=1 SV=2	FXR2_HUMAN	FXR2	uniprot-SP-human_20190906.fasta	74224	1	7	7	9	0.000249	0.211	673
21-2389-S	Non-POU domain-containing octamer-binding protein OS=Homo sapiens OX=9606 GN=NONO PE=1 SV=4	NONO_HUMAN	NONO	uniprot-SP-human_20190906.fasta	54231.6	1	7	10	12	0.000332	0.225	471
21-2389-S	TRIO and F-actin-binding protein OS=Homo sapiens OX=9606 GN=TRIOBP PE=1 SV=3	TARA_HUMAN	TRIOBP	uniprot-SP-human_20190906.fasta	261374	1	6	6	6	0.000166	0.0313	2365
21-2389-S	Plasminogen activator inhibitor 1 RNA-binding protein OS=Homo sapiens OX=9606 GN=SERBP1 PE=1 SV=2	PAIRB_HUMAN	SERBP1	uniprot-SP-human_20190906.fasta	44965.8	1	6	7	10	0.000277	0.191	408
21-2389-S	Myristoylated alanine-rich C-kinase substrate OS=Homo sapiens OX=9606 GN=MARCKS PE=1 SV=4	MARCS_HUMAN	MARCKS	uniprot-SP-human_20190906.fasta	31554.2	1	6	7	9	0.000249	0.349	332
21-2389-S	DnaJ homolog subfamily C member 10 OS=Homo sapiens OX=9606 GN=DNAJC10 PE=1 SV=2	DJC10_HUMAN	DNAJC10	uniprot-SP-human_20190906.fasta	91082.4	1	6	6	6	0.000166	0.142	793
21-2389-S	Protein kinase C and casein kinase substrate in neurons protein 2 OS=Homo sapiens OX=9606 GN=PACSIN2 PE=1 SV=2	PACN2_HUMAN	PACSIN2	uniprot-SP-human_20190906.fasta	55738.9	1	6	9	10	0.000277	0.27	486
21-2389-S	Microfibrillar-associated protein 1 OS=Homo sapiens OX=9606 GN=MFAP1 PE=1 SV=2	MFAP1_HUMAN	MFAP1	uniprot-SP-human_20190906.fasta	51958.7	1	6	8	9	0.000249	0.23	439
21-2389-S	Nucleolar and coiled-body phosphoprotein 1 OS=Homo sapiens OX=9606 GN=NOLC1 PE=1 SV=2	NOLC1_HUMAN	NOLC1	uniprot-SP-human_20190906.fasta	73604.2	1	6	8	12	0.000332	0.116	699
21-2389-S	Kinesin light chain 1 OS=Homo sapiens OX=9606 GN=KLC1 PE=1 SV=2	KLC1_HUMAN	KLC1	uniprot-SP-human_20190906.fasta	65310.5	1	6	8	8	0.000221	0.143	573
21-2389-S	Serine/arginine-rich splicing factor 11 OS=Homo sapiens OX=9606 GN=SRSF11 PE=1 SV=1	SRS11_HUMAN	SRSF11	uniprot-SP-human_20190906.fasta	53543.7	1	6	9	12	0.000332	0.38	484
21-2389-S	Phosphatidylinositol 4-phosphate 5-kinase type-1 alpha OS=Homo sapiens OX=9606 GN=PIP5K1A PE=1 SV=1	PI51A_HUMAN	PIP5K1A	uniprot-SP-human_20190906.fasta	62635.5	1	6	6	7	0.000194	0.235	562
21-2389-S	Pyruvate kinase PKM OS=Homo sapiens OX=9606 GN=PKM PE=1 SV=4	KPYM_HUMAN	PKM	uniprot-SP-human_20190906.fasta	57937.5	1	6	6	7	0.000194	0.188	531
21-2389-S	Ran GTPase-activating protein 1 OS=Homo sapiens OX=9606 GN=RANGAP1 PE=1 SV=1	RAGP1_HUMAN	RANGAP1	uniprot-SP-human_20190906.fasta	63543.3	1	6	6	8	0.000221	0.242	587
21-2389-S	Pentatricopeptide repeat domain-containing protein 3, mitochondrial OS=Homo sapiens OX=9606 GN=PTCD3 PE=1 SV=3	PTCD3_HUMAN	PTCD3	uniprot-SP-human_20190906.fasta	78552.6	1	6	7	7	0.000194	0.167	689
21-2389-S	Serine/threonine-protein kinase RIO1 OS=Homo sapiens OX=9606 GN=RIOK1 PE=1 SV=2	RIOK1_HUMAN	RIOK1	uniprot-SP-human_20190906.fasta	65584.3	1	6	6	7	0.000194	0.151	568
21-2389-S	Zinc finger CCCH-type antiviral protein 1 OS=Homo sapiens OX=9606 GN=ZC3HAV1 PE=1 SV=3	ZCCHV_HUMAN	ZC3HAV1	uniprot-SP-human_20190906.fasta	101433	1	6	6	6	0.000166	0.0998	902
21-2389-S	Transcription initiation factor TFIID subunit 6 OS=Homo sapiens OX=9606 GN=TAF6 PE=1 SV=1	TAF6_HUMAN	TAF6	uniprot-SP-human_20190906.fasta	72669.3	1	6	6	7	0.000194	0.143	677
21-2389-S	Succinate dehydrogenase [ubiquinone] flavoprotein subunit, mitochondrial OS=Homo sapiens OX=9606 GN=SDHA PE=1 SV=2	SDHA_HUMAN	SDHA	uniprot-SP-human_20190906.fasta	72691.8	1	6	7	8	0.000221	0.209	664
21-2389-S	Threonine--tRNA ligase, mitochondrial OS=Homo sapiens OX=9606 GN=TARS2 PE=1 SV=1	SYTM_HUMAN	TARS2	uniprot-SP-human_20190906.fasta	81037.5	1	6	6	7	0.000194	0.111	718
21-2389-S	GMP synthase [glutamine-hydrolyzing] OS=Homo sapiens OX=9606 GN=GMPS PE=1 SV=1	GUAA_HUMAN	GMPS	uniprot-SP-human_20190906.fasta	76716.7	1	6	6	7	0.000194	0.153	693
21-2389-S	Plastin-3 OS=Homo sapiens OX=9606 GN=PLS3 PE=1 SV=4	PLST_HUMAN	PLS3	uniprot-SP-human_20190906.fasta	70813.9	1	6	6	7	0.000194	0.167	630
21-2389-S	La-related protein 7 OS=Homo sapiens OX=9606 GN=LARP7 PE=1 SV=1	LARP7_HUMAN	LARP7	uniprot-SP-human_20190906.fasta	66900.6	1	6	6	8	0.000221	0.153	582
21-2389-S	NADH-ubiquinone oxidoreductase 75 kDa subunit, mitochondrial OS=Homo sapiens OX=9606 GN=NDUFS1 PE=1 SV=3	NDUS1_HUMAN	NDUFS1	uniprot-SP-human_20190906.fasta	79468.5	1	6	6	7	0.000194	0.183	727
21-2389-S	Ran-binding protein 3 OS=Homo sapiens OX=9606 GN=RANBP3 PE=1 SV=1	RANB3_HUMAN	RANBP3	uniprot-SP-human_20190906.fasta	60209.9	1	6	7	8	0.000221	0.212	567
21-2389-S	Alpha-globin transcription factor CP2 OS=Homo sapiens OX=9606 GN=TFCP2 PE=1 SV=2	TFCP2_HUMAN	TFCP2	uniprot-SP-human_20190906.fasta	57256.7	1	5	6	8	0.000221	0.159	502
21-2389-S	Alpha-adducin OS=Homo sapiens OX=9606 GN=ADD1 PE=1 SV=2	ADDA_HUMAN	ADD1	uniprot-SP-human_20190906.fasta	80955.9	1	5	5	6	0.000166	0.122	737
21-2389-S	Protein disulfide-isomerase A4 OS=Homo sapiens OX=9606 GN=PDIA4 PE=1 SV=2	PDIA4_HUMAN	PDIA4	uniprot-SP-human_20190906.fasta	72934	1	5	5	5	0.000138	0.11	645
21-2389-S	Cleavage stimulation factor subunit 3 OS=Homo sapiens OX=9606 GN=CSTF3 PE=1 SV=1	CSTF3_HUMAN	CSTF3	uniprot-SP-human_20190906.fasta	82924.2	1	5	5	5	0.000138	0.123	717
21-2389-S	Coronin-1B OS=Homo sapiens OX=9606 GN=CORO1B PE=1 SV=1	COR1B_HUMAN	CORO1B	uniprot-SP-human_20190906.fasta	54234.9	1	5	7	9	0.000249	0.215	489
21-2389-S	Rho guanine nucleotide exchange factor 7 OS=Homo sapiens OX=9606 GN=ARHGEF7 PE=1 SV=2	ARHG7_HUMAN	ARHGEF7	uniprot-SP-human_20190906.fasta	90014.2	1	5	5	5	0.000138	0.111	803
21-2389-S	T-complex protein 1 subunit theta OS=Homo sapiens OX=9606 GN=CCT8 PE=1 SV=4	TCPQ_HUMAN	CCT8	uniprot-SP-human_20190906.fasta	59621	1	5	5	5	0.000138	0.122	548
21-2389-S	RNA-binding protein EWS OS=Homo sapiens OX=9606 GN=EWSR1 PE=1 SV=1	EWS_HUMAN	EWSR1	uniprot-SP-human_20190906.fasta	68478.4	1	5	8	11	0.000305	0.133	656
21-2389-S	Cell division cycle 5-like protein OS=Homo sapiens OX=9606 GN=CDC5L PE=1 SV=2	CDC5L_HUMAN	CDC5L	uniprot-SP-human_20190906.fasta	92254.2	1	5	5	5	0.000138	0.0985	802
21-2389-S	ATPase family AAA domain-containing protein 3B OS=Homo sapiens OX=9606 GN=ATAD3B PE=1 SV=1	ATD3B_HUMAN	ATAD3B	uniprot-SP-human_20190906.fasta	72574	1	5	6	7	0.000194	0.218	648
21-2389-S	Acetyl-CoA carboxylase 1 OS=Homo sapiens OX=9606 GN=ACACA PE=1 SV=2	ACACA_HUMAN	ACACA	uniprot-SP-human_20190906.fasta	265556	1	5	5	5	0.000138	0.052	2346
21-2389-S	AP-3 complex subunit beta-1 OS=Homo sapiens OX=9606 GN=AP3B1 PE=1 SV=3	AP3B1_HUMAN	AP3B1	uniprot-SP-human_20190906.fasta	121324	1	5	5	6	0.000166	0.0503	1094
21-2389-S	Paraspeckle component 1 OS=Homo sapiens OX=9606 GN=PSPC1 PE=1 SV=1	PSPC1_HUMAN	PSPC1	uniprot-SP-human_20190906.fasta	58744.5	1	5	5	6	0.000166	0.12	523
21-2389-S	Translation initiation factor eIF-2B subunit epsilon OS=Homo sapiens OX=9606 GN=EIF2B5 PE=1 SV=3	EI2BE_HUMAN	EIF2B5	uniprot-SP-human_20190906.fasta	80380.1	1	5	5	6	0.000166	0.148	721
21-2389-S	Protein disulfide-isomerase A3 OS=Homo sapiens OX=9606 GN=PDIA3 PE=1 SV=4	PDIA3_HUMAN	PDIA3	uniprot-SP-human_20190906.fasta	56784.6	1	5	5	5	0.000138	0.127	505
21-2389-S	T-complex protein 1 subunit epsilon OS=Homo sapiens OX=9606 GN=CCT5 PE=1 SV=1	TCPE_HUMAN	CCT5	uniprot-SP-human_20190906.fasta	59672.4	1	5	5	5	0.000138	0.209	541
21-2389-S	Zinc transporter 1 OS=Homo sapiens OX=9606 GN=SLC30A1 PE=1 SV=3	ZNT1_HUMAN	SLC30A1	uniprot-SP-human_20190906.fasta	55298.7	1	5	5	5	0.000138	0.168	507
21-2389-S	DNA topoisomerase 1 OS=Homo sapiens OX=9606 GN=TOP1 PE=1 SV=2	TOP1_HUMAN	TOP1	uniprot-SP-human_20190906.fasta	90729.7	1	5	5	5	0.000138	0.112	765
21-2389-S	Exocyst complex component 3 OS=Homo sapiens OX=9606 GN=EXOC3 PE=1 SV=3	EXOC3_HUMAN	EXOC3	uniprot-SP-human_20190906.fasta	85569	1	5	5	6	0.000166	0.118	745
21-2389-S	Myotubularin-related protein 1 OS=Homo sapiens OX=9606 GN=MTMR1 PE=1 SV=4	MTMR1_HUMAN	MTMR1	uniprot-SP-human_20190906.fasta	74678.7	1	5	6	7	0.000194	0.147	665
21-2389-S	ATP-binding cassette sub-family D member 3 OS=Homo sapiens OX=9606 GN=ABCD3 PE=1 SV=1	ABCD3_HUMAN	ABCD3	uniprot-SP-human_20190906.fasta	75479.2	1	5	5	5	0.000138	0.0956	659
21-2389-S	E3 ubiquitin/ISG15 ligase TRIM25 OS=Homo sapiens OX=9606 GN=TRIM25 PE=1 SV=2	TRI25_HUMAN	TRIM25	uniprot-SP-human_20190906.fasta	70973.2	1	5	8	9	0.000249	0.132	630
21-2389-S	Splicing regulatory glutamine/lysine-rich protein 1 OS=Homo sapiens OX=9606 GN=SREK1 PE=1 SV=1	SREK1_HUMAN	SREK1	uniprot-SP-human_20190906.fasta	59382.2	1	5	6	6	0.000166	0.163	508
21-2389-S	PX domain-containing protein kinase-like protein OS=Homo sapiens OX=9606 GN=PXK PE=1 SV=1	PXK_HUMAN	PXK	uniprot-SP-human_20190906.fasta	64953.2	1	5	6	7	0.000194	0.159	578
21-2389-S	Junction plakoglobin OS=Homo sapiens OX=9606 GN=JUP PE=1 SV=3	PLAK_HUMAN	JUP	uniprot-SP-human_20190906.fasta	81745.9	1	5	5	7	0.000194	0.137	745
21-2389-S	Transcription factor 25 OS=Homo sapiens OX=9606 GN=TCF25 PE=1 SV=1	TCF25_HUMAN	TCF25	uniprot-SP-human_20190906.fasta	76668.5	1	5	7	9	0.000249	0.141	676
21-2389-S	Protein kinase C iota type OS=Homo sapiens OX=9606 GN=PRKCI PE=1 SV=2	KPCI_HUMAN	PRKCI	uniprot-SP-human_20190906.fasta	68263.2	1	5	5	5	0.000138	0.149	596
21-2389-S	Leucine-rich repeat-containing protein 40 OS=Homo sapiens OX=9606 GN=LRRC40 PE=1 SV=1	LRC40_HUMAN	LRRC40	uniprot-SP-human_20190906.fasta	68254.3	1	5	6	7	0.000194	0.106	602
21-2389-S	Eukaryotic translation initiation factor 5B OS=Homo sapiens OX=9606 GN=EIF5B PE=1 SV=4	IF2P_HUMAN	EIF5B	uniprot-SP-human_20190906.fasta	138832	1	5	6	6	0.000166	0.0926	1220
21-2389-S	Vacuolar protein sorting-associated protein 45 OS=Homo sapiens OX=9606 GN=VPS45 PE=1 SV=1	VPS45_HUMAN	VPS45	uniprot-SP-human_20190906.fasta	65078.2	1	5	5	5	0.000138	0.0965	570
21-2389-S	Telomeric repeat-binding factor 2 OS=Homo sapiens OX=9606 GN=TERF2 PE=1 SV=3	TERF2_HUMAN	TERF2	uniprot-SP-human_20190906.fasta	59594.9	1	5	5	5	0.000138	0.125	542
21-2389-S	Cleavage and polyadenylation specificity factor subunit 3 OS=Homo sapiens OX=9606 GN=CPSF3 PE=1 SV=1	CPSF3_HUMAN	CPSF3	uniprot-SP-human_20190906.fasta	77488	1	5	6	7	0.000194	0.121	684
21-2389-S	Nuclear speckle splicing regulatory protein 1 OS=Homo sapiens OX=9606 GN=NSRP1 PE=1 SV=1	NSRP1_HUMAN	NSRP1	uniprot-SP-human_20190906.fasta	66390.6	1	4	4	5	0.000138	0.0914	558
21-2389-S	Guanine nucleotide-binding protein-like 1 OS=Homo sapiens OX=9606 GN=GNL1 PE=1 SV=2	GNL1_HUMAN	GNL1	uniprot-SP-human_20190906.fasta	68660.8	1	4	4	4	0.000111	0.11	607
21-2389-S	NEDD8 ultimate buster 1 OS=Homo sapiens OX=9606 GN=NUB1 PE=1 SV=2	NUB1_HUMAN	NUB1	uniprot-SP-human_20190906.fasta	70540.9	1	4	4	4	0.000111	0.107	615
21-2389-S	Transcriptional repressor p66-alpha OS=Homo sapiens OX=9606 GN=GATAD2A PE=1 SV=1	P66A_HUMAN	GATAD2A	uniprot-SP-human_20190906.fasta	68062.8	1	4	4	4	0.000111	0.117	633
21-2389-S	Exosome complex component RRP45 OS=Homo sapiens OX=9606 GN=EXOSC9 PE=1 SV=3	EXOS9_HUMAN	EXOSC9	uniprot-SP-human_20190906.fasta	48950	1	4	4	4	0.000111	0.164	439
21-2389-S	Large subunit GTPase 1 homolog OS=Homo sapiens OX=9606 GN=LSG1 PE=1 SV=2	LSG1_HUMAN	LSG1	uniprot-SP-human_20190906.fasta	75226.1	1	4	4	4	0.000111	0.102	658
21-2389-S	TATA-binding protein-associated factor 2N OS=Homo sapiens OX=9606 GN=TAF15 PE=1 SV=1	RBP56_HUMAN	TAF15	uniprot-SP-human_20190906.fasta	61831	1	4	7	8	0.000221	0.16	592
21-2389-S	Protein SDA1 homolog OS=Homo sapiens OX=9606 GN=SDAD1 PE=1 SV=3	SDA1_HUMAN	SDAD1	uniprot-SP-human_20190906.fasta	79875	1	4	4	5	0.000138	0.0742	687
21-2389-S	Eukaryotic translation initiation factor 3 subunit C OS=Homo sapiens OX=9606 GN=EIF3C PE=1 SV=1	EIF3C_HUMAN,EIFCL_HUMAN	EIF3C,EIF3CL	uniprot-SP-human_20190906.fasta	105476	1	4	4	4	0.000111	0.057	914
21-2389-S	DnaJ homolog subfamily C member 21 OS=Homo sapiens OX=9606 GN=DNAJC21 PE=1 SV=2	DJC21_HUMAN	DNAJC21	uniprot-SP-human_20190906.fasta	62028.8	1	4	4	4	0.000111	0.115	531
21-2389-S	Rab11 family-interacting protein 1 OS=Homo sapiens OX=9606 GN=RAB11FIP1 PE=1 SV=3	RFIP1_HUMAN	RAB11FIP1	uniprot-SP-human_20190906.fasta	137170	1	4	5	5	0.000138	0.0491	1283
21-2389-S	Cullin-4B OS=Homo sapiens OX=9606 GN=CUL4B PE=1 SV=4	CUL4B_HUMAN	CUL4B	uniprot-SP-human_20190906.fasta	103987	1	4	4	4	0.000111	0.0602	913
21-2389-S	Exocyst complex component 7 OS=Homo sapiens OX=9606 GN=EXOC7 PE=1 SV=3	EXOC7_HUMAN	EXOC7	uniprot-SP-human_20190906.fasta	83385.1	1	4	5	5	0.000138	0.0789	735
21-2389-S	Apoptotic chromatin condensation inducer in the nucleus OS=Homo sapiens OX=9606 GN=ACIN1 PE=1 SV=2	ACINU_HUMAN	ACIN1	uniprot-SP-human_20190906.fasta	151862	1	4	4	4	0.000111	0.047	1341
21-2389-S	Transmembrane protein 214 OS=Homo sapiens OX=9606 GN=TMEM214 PE=1 SV=2	TM214_HUMAN	TMEM214	uniprot-SP-human_20190906.fasta	77153.5	1	4	4	4	0.000111	0.0972	689
21-2389-S	Carnitine O-acetyltransferase OS=Homo sapiens OX=9606 GN=CRAT PE=1 SV=5	CACP_HUMAN	CRAT	uniprot-SP-human_20190906.fasta	70859.2	1	4	4	5	0.000138	0.105	626
21-2389-S	THO complex subunit 5 homolog OS=Homo sapiens OX=9606 GN=THOC5 PE=1 SV=2	THOC5_HUMAN	THOC5	uniprot-SP-human_20190906.fasta	78509.6	1	4	4	5	0.000138	0.111	683
21-2389-S	Pre-mRNA-splicing factor 38B OS=Homo sapiens OX=9606 GN=PRPF38B PE=1 SV=1	PR38B_HUMAN	PRPF38B	uniprot-SP-human_20190906.fasta	64469.2	1	4	6	8	0.000221	0.104	546
21-2389-S	Translation factor GUF1, mitochondrial OS=Homo sapiens OX=9606 GN=GUF1 PE=1 SV=1	GUF1_HUMAN	GUF1	uniprot-SP-human_20190906.fasta	74329.7	1	4	4	4	0.000111	0.102	669
21-2389-S	Nectin-2 OS=Homo sapiens OX=9606 GN=NECTIN2 PE=1 SV=1	NECT2_HUMAN	NECTIN2	uniprot-SP-human_20190906.fasta	57741.9	1	4	4	6	0.000166	0.0874	538
21-2389-S	Leucine-rich repeat protein SHOC-2 OS=Homo sapiens OX=9606 GN=SHOC2 PE=1 SV=2	SHOC2_HUMAN	SHOC2	uniprot-SP-human_20190906.fasta	64892.5	1	4	5	5	0.000138	0.136	582
21-2389-S	Catenin delta-1 OS=Homo sapiens OX=9606 GN=CTNND1 PE=1 SV=1	CTND1_HUMAN	CTNND1	uniprot-SP-human_20190906.fasta	108172	1	4	4	5	0.000138	0.0661	968
21-2389-S	Tubulin alpha-1B chain OS=Homo sapiens OX=9606 GN=TUBA1B PE=1 SV=1	TBA1B_HUMAN	TUBA1B	uniprot-SP-human_20190906.fasta	50151.7	1	4	5	7	0.000194	0.124	451
21-2389-S	Dihydropyrimidinase-related protein 2 OS=Homo sapiens OX=9606 GN=DPYSL2 PE=1 SV=1	DPYL2_HUMAN	DPYSL2	uniprot-SP-human_20190906.fasta	62294	1	4	4	4	0.000111	0.119	572
21-2389-S	Activating signal cointegrator 1 OS=Homo sapiens OX=9606 GN=TRIP4 PE=1 SV=4	TRIP4_HUMAN	TRIP4	uniprot-SP-human_20190906.fasta	66147.5	1	4	4	4	0.000111	0.155	581
21-2389-S	ATP-dependent 6-phosphofructokinase, liver type OS=Homo sapiens OX=9606 GN=PFKL PE=1 SV=6	PFKAL_HUMAN	PFKL	uniprot-SP-human_20190906.fasta	85019.2	1	4	4	4	0.000111	0.0679	780
21-2389-S	Zyxin OS=Homo sapiens OX=9606 GN=ZYX PE=1 SV=1	ZYX_HUMAN	ZYX	uniprot-SP-human_20190906.fasta	61276	1	4	4	4	0.000111	0.187	572
21-2389-S	BRCA1-associated protein OS=Homo sapiens OX=9606 GN=BRAP PE=1 SV=2	BRAP_HUMAN	BRAP	uniprot-SP-human_20190906.fasta	67304.6	1	4	4	6	0.000166	0.11	592
21-2389-S	WD repeat-containing protein 43 OS=Homo sapiens OX=9606 GN=WDR43 PE=1 SV=3	WDR43_HUMAN	WDR43	uniprot-SP-human_20190906.fasta	74890.8	1	4	4	4	0.000111	0.149	677
21-2389-S	RING-type E3 ubiquitin-protein ligase PPIL2 OS=Homo sapiens OX=9606 GN=PPIL2 PE=1 SV=1	PPIL2_HUMAN	PPIL2	uniprot-SP-human_20190906.fasta	58824.8	1	4	4	5	0.000138	0.11	520
21-2389-S	Cytoplasmic dynein 1 intermediate chain 2 OS=Homo sapiens OX=9606 GN=DYNC1I2 PE=1 SV=3	DC1I2_HUMAN	DYNC1I2	uniprot-SP-human_20190906.fasta	71455.8	1	4	4	4	0.000111	0.119	638
21-2389-S	Zinc finger CCCH domain-containing protein 14 OS=Homo sapiens OX=9606 GN=ZC3H14 PE=1 SV=1	ZC3HE_HUMAN	ZC3H14	uniprot-SP-human_20190906.fasta	82876.1	1	4	5	5	0.000138	0.126	736
21-2389-S	Mediator of RNA polymerase II transcription subunit 17 OS=Homo sapiens OX=9606 GN=MED17 PE=1 SV=2	MED17_HUMAN	MED17	uniprot-SP-human_20190906.fasta	72891.3	1	4	4	4	0.000111	0.101	651
21-2389-S	Cleavage and polyadenylation specificity factor subunit 6 OS=Homo sapiens OX=9606 GN=CPSF6 PE=1 SV=2	CPSF6_HUMAN	CPSF6	uniprot-SP-human_20190906.fasta	59211	1	4	6	7	0.000194	0.125	551
21-2389-S	ATP-binding cassette sub-family F member 1 OS=Homo sapiens OX=9606 GN=ABCF1 PE=1 SV=2	ABCF1_HUMAN	ABCF1	uniprot-SP-human_20190906.fasta	95928.2	1	4	4	4	0.000111	0.0982	845
21-2389-S	Kinesin-like protein KIF3A OS=Homo sapiens OX=9606 GN=KIF3A PE=1 SV=4	KIF3A_HUMAN	KIF3A	uniprot-SP-human_20190906.fasta	80043.3	1	4	5	6	0.000166	0.0787	699
21-2389-S	Phosphatidylinositol-binding clathrin assembly protein OS=Homo sapiens OX=9606 GN=PICALM PE=1 SV=2	PICAL_HUMAN	PICALM	uniprot-SP-human_20190906.fasta	70756.1	1	4	4	4	0.000111	0.143	652
21-2389-S	Cullin-5 OS=Homo sapiens OX=9606 GN=CUL5 PE=1 SV=4	CUL5_HUMAN	CUL5	uniprot-SP-human_20190906.fasta	90959.2	1	4	4	4	0.000111	0.0769	780
21-2389-S	Splicing factor 3A subunit 2 OS=Homo sapiens OX=9606 GN=SF3A2 PE=1 SV=2	SF3A2_HUMAN	SF3A2	uniprot-SP-human_20190906.fasta	49254.5	1	4	4	4	0.000111	0.17	464
21-2389-S	E3 UFM1-protein ligase 1 OS=Homo sapiens OX=9606 GN=UFL1 PE=1 SV=2	UFL1_HUMAN	UFL1	uniprot-SP-human_20190906.fasta	89598	1	4	5	5	0.000138	0.0793	794
21-2389-S	DNA polymerase alpha subunit B OS=Homo sapiens OX=9606 GN=POLA2 PE=1 SV=2	DPOA2_HUMAN	POLA2	uniprot-SP-human_20190906.fasta	65948.8	1	4	4	4	0.000111	0.129	598
21-2389-S	Retinoblastoma-binding protein 5 OS=Homo sapiens OX=9606 GN=RBBP5 PE=1 SV=2	RBBP5_HUMAN	RBBP5	uniprot-SP-human_20190906.fasta	59153.6	1	4	4	4	0.000111	0.143	538
21-2389-S	G protein-coupled receptor kinase 6 OS=Homo sapiens OX=9606 GN=GRK6 PE=1 SV=2	GRK6_HUMAN	GRK6	uniprot-SP-human_20190906.fasta	65992	1	4	4	4	0.000111	0.108	576
21-2389-S	Cyclin-K OS=Homo sapiens OX=9606 GN=CCNK PE=1 SV=2	CCNK_HUMAN	CCNK	uniprot-SP-human_20190906.fasta	64239.9	1	3	3	5	0.000138	0.116	580
21-2389-S	TBC1 domain family member 10A OS=Homo sapiens OX=9606 GN=TBC1D10A PE=1 SV=1	TB10A_HUMAN	TBC1D10A	uniprot-SP-human_20190906.fasta	57118.5	1	3	3	4	0.000111	0.0886	508
21-2389-S	Dolichyl-diphosphooligosaccharide--protein glycosyltransferase subunit 2 OS=Homo sapiens OX=9606 GN=RPN2 PE=1 SV=3	RPN2_HUMAN	RPN2	uniprot-SP-human_20190906.fasta	69284.8	1	3	3	3	8.31e-05	0.106	631
21-2389-S	Heat shock protein HSP 90-alpha OS=Homo sapiens OX=9606 GN=HSP90AA1 PE=1 SV=5	HS90A_HUMAN	HSP90AA1	uniprot-SP-human_20190906.fasta	84663.2	1	3	3	3	8.31e-05	0.119	732
21-2389-S	Regulator of nonsense transcripts 3B OS=Homo sapiens OX=9606 GN=UPF3B PE=1 SV=1	REN3B_HUMAN	UPF3B	uniprot-SP-human_20190906.fasta	57765	1	3	4	4	0.000111	0.0745	483
21-2389-S	HAUS augmin-like complex subunit 5 OS=Homo sapiens OX=9606 GN=HAUS5 PE=1 SV=2	HAUS5_HUMAN	HAUS5	uniprot-SP-human_20190906.fasta	71683	1	3	4	4	0.000111	0.079	633
21-2389-S	U1 small nuclear ribonucleoprotein 70 kDa OS=Homo sapiens OX=9606 GN=SNRNP70 PE=1 SV=2	RU17_HUMAN	SNRNP70	uniprot-SP-human_20190906.fasta	51558.4	1	3	4	5	0.000138	0.108	437
21-2389-S	Pre-mRNA-processing factor 17 OS=Homo sapiens OX=9606 GN=CDC40 PE=1 SV=1	PRP17_HUMAN	CDC40	uniprot-SP-human_20190906.fasta	65522	1	3	3	3	8.31e-05	0.114	579
21-2389-S	Upstream-binding protein 1 OS=Homo sapiens OX=9606 GN=UBP1 PE=1 SV=1	UBIP1_HUMAN	UBP1	uniprot-SP-human_20190906.fasta	60491.8	1	3	4	5	0.000138	0.13	540
21-2389-S	Occludin OS=Homo sapiens OX=9606 GN=OCLN PE=1 SV=1	OCLN_HUMAN	OCLN	uniprot-SP-human_20190906.fasta	59145.6	1	3	3	3	8.31e-05	0.109	522
21-2389-S	Nucleolar RNA helicase 2 OS=Homo sapiens OX=9606 GN=DDX21 PE=1 SV=5	DDX21_HUMAN	DDX21	uniprot-SP-human_20190906.fasta	87346	1	3	3	4	0.000111	0.0907	783
21-2389-S	Interleukin enhancer-binding factor 3 OS=Homo sapiens OX=9606 GN=ILF3 PE=1 SV=3	ILF3_HUMAN	ILF3	uniprot-SP-human_20190906.fasta	95338.9	1	3	5	5	0.000138	0.0459	894
21-2389-S	Set1/Ash2 histone methyltransferase complex subunit ASH2 OS=Homo sapiens OX=9606 GN=ASH2L PE=1 SV=1	ASH2L_HUMAN	ASH2L	uniprot-SP-human_20190906.fasta	68724.2	1	3	3	3	8.31e-05	0.1	628
21-2389-S	Heterogeneous nuclear ribonucleoprotein L-like OS=Homo sapiens OX=9606 GN=HNRNPLL PE=1 SV=1	HNRLL_HUMAN	HNRNPLL	uniprot-SP-human_20190906.fasta	60083.1	1	3	3	3	8.31e-05	0.0904	542
21-2389-S	HAUS augmin-like complex subunit 3 OS=Homo sapiens OX=9606 GN=HAUS3 PE=1 SV=1	HAUS3_HUMAN	HAUS3	uniprot-SP-human_20190906.fasta	69652.9	1	3	3	3	8.31e-05	0.0647	603
21-2389-S	Matrin-3 OS=Homo sapiens OX=9606 GN=MATR3 PE=1 SV=2	MATR3_HUMAN	MATR3	uniprot-SP-human_20190906.fasta	94626.7	1	3	3	3	8.31e-05	0.0708	847
21-2389-S	Cleavage stimulation factor subunit 2 OS=Homo sapiens OX=9606 GN=CSTF2 PE=1 SV=1	CSTF2_HUMAN	CSTF2	uniprot-SP-human_20190906.fasta	60959.1	1	3	3	6	0.000166	0.128	577
21-2389-S	Pyruvate carboxylase, mitochondrial OS=Homo sapiens OX=9606 GN=PC PE=1 SV=2	PYC_HUMAN	PC	uniprot-SP-human_20190906.fasta	129635	1	3	3	3	8.31e-05	0.0467	1178
21-2389-S	Heterochromatin protein 1-binding protein 3 OS=Homo sapiens OX=9606 GN=HP1BP3 PE=1 SV=1	HP1B3_HUMAN	HP1BP3	uniprot-SP-human_20190906.fasta	61208.7	1	3	3	3	8.31e-05	0.103	553
21-2389-S	Exocyst complex component 5 OS=Homo sapiens OX=9606 GN=EXOC5 PE=1 SV=1	EXOC5_HUMAN	EXOC5	uniprot-SP-human_20190906.fasta	81855.1	1	3	4	4	0.000111	0.0932	708
21-2389-S	Pre-mRNA-processing factor 19 OS=Homo sapiens OX=9606 GN=PRPF19 PE=1 SV=1	PRP19_HUMAN	PRPF19	uniprot-SP-human_20190906.fasta	55181.3	1	3	4	4	0.000111	0.107	504
21-2389-S	Cold shock domain-containing protein E1 OS=Homo sapiens OX=9606 GN=CSDE1 PE=1 SV=2	CSDE1_HUMAN	CSDE1	uniprot-SP-human_20190906.fasta	88885	1	3	3	3	8.31e-05	0.0664	798
21-2389-S	ATP-dependent Clp protease ATP-binding subunit clpX-like, mitochondrial OS=Homo sapiens OX=9606 GN=CLPX PE=1 SV=2	CLPX_HUMAN	CLPX	uniprot-SP-human_20190906.fasta	69224.7	1	3	3	3	8.31e-05	0.0806	633
21-2389-S	Syntaxin-binding protein 3 OS=Homo sapiens OX=9606 GN=STXBP3 PE=1 SV=2	STXB3_HUMAN	STXBP3	uniprot-SP-human_20190906.fasta	67766.9	1	3	3	3	8.31e-05	0.0794	592
21-2389-S	Wiskott-Aldrich syndrome protein family member 1 OS=Homo sapiens OX=9606 GN=WASF1 PE=1 SV=1	WASF1_HUMAN	WASF1	uniprot-SP-human_20190906.fasta	61652.9	1	3	3	4	0.000111	0.104	559
21-2389-S	Adenosylhomocysteinase 3 OS=Homo sapiens OX=9606 GN=AHCYL2 PE=1 SV=1	SAHH3_HUMAN	AHCYL2	uniprot-SP-human_20190906.fasta	66721.1	1	3	3	3	8.31e-05	0.0687	611
21-2389-S	Protein ENL OS=Homo sapiens OX=9606 GN=MLLT1 PE=1 SV=2	ENL_HUMAN	MLLT1	uniprot-SP-human_20190906.fasta	62057.1	1	3	3	3	8.31e-05	0.0698	559
21-2389-S	Tyrosine-protein phosphatase non-receptor type 11 OS=Homo sapiens OX=9606 GN=PTPN11 PE=1 SV=2	PTN11_HUMAN	PTPN11	uniprot-SP-human_20190906.fasta	68436.2	1	3	3	3	8.31e-05	0.0955	597
21-2389-S	Something about silencing protein 10 OS=Homo sapiens OX=9606 GN=UTP3 PE=1 SV=1	SAS10_HUMAN	UTP3	uniprot-SP-human_20190906.fasta	54559.2	1	3	3	3	8.31e-05	0.109	479
21-2389-S	MICOS complex subunit MIC60 OS=Homo sapiens OX=9606 GN=IMMT PE=1 SV=1	MIC60_HUMAN	IMMT	uniprot-SP-human_20190906.fasta	83679	1	3	3	3	8.31e-05	0.0528	758
21-2389-S	Kinesin-like protein KIFC1 OS=Homo sapiens OX=9606 GN=KIFC1 PE=1 SV=2	KIFC1_HUMAN	KIFC1	uniprot-SP-human_20190906.fasta	73748.1	1	3	3	4	0.000111	0.0713	673
21-2389-S	Phenylalanine--tRNA ligase beta subunit OS=Homo sapiens OX=9606 GN=FARSB PE=1 SV=3	SYFB_HUMAN	FARSB	uniprot-SP-human_20190906.fasta	66118.5	1	3	3	3	8.31e-05	0.0577	589
21-2389-S	Alkyldihydroxyacetonephosphate synthase, peroxisomal OS=Homo sapiens OX=9606 GN=AGPS PE=1 SV=1	ADAS_HUMAN	AGPS	uniprot-SP-human_20190906.fasta	72913.3	1	3	3	3	8.31e-05	0.0881	658
21-2389-S	tRNA (uracil-5-)-methyltransferase homolog A OS=Homo sapiens OX=9606 GN=TRMT2A PE=1 SV=2	TRM2A_HUMAN	TRMT2A	uniprot-SP-human_20190906.fasta	68724.8	1	3	3	4	0.000111	0.0688	625
21-2389-S	Serine/arginine repetitive matrix protein 1 OS=Homo sapiens OX=9606 GN=SRRM1 PE=1 SV=2	SRRM1_HUMAN	SRRM1	uniprot-SP-human_20190906.fasta	102338	1	3	3	3	8.31e-05	0.0697	904
21-2389-S	Sorting nexin-2 OS=Homo sapiens OX=9606 GN=SNX2 PE=1 SV=2	SNX2_HUMAN	SNX2	uniprot-SP-human_20190906.fasta	58472.2	1	3	3	3	8.31e-05	0.0944	519
21-2389-S	ATP-dependent RNA helicase DDX55 OS=Homo sapiens OX=9606 GN=DDX55 PE=1 SV=3	DDX55_HUMAN	DDX55	uniprot-SP-human_20190906.fasta	68549	1	3	3	3	8.31e-05	0.0667	600
21-2389-S	Neural Wiskott-Aldrich syndrome protein OS=Homo sapiens OX=9606 GN=WASL PE=1 SV=2	WASL_HUMAN	WASL	uniprot-SP-human_20190906.fasta	54827.7	1	3	3	3	8.31e-05	0.147	505
21-2389-S	THO complex subunit 1 OS=Homo sapiens OX=9606 GN=THOC1 PE=1 SV=1	THOC1_HUMAN	THOC1	uniprot-SP-human_20190906.fasta	75668.8	1	3	3	3	8.31e-05	0.0609	657
21-2389-S	Serine/threonine-protein phosphatase 2A 65 kDa regulatory subunit A alpha isoform OS=Homo sapiens OX=9606 GN=PPP2R1A PE=1 SV=4	2AAA_HUMAN	PPP2R1A	uniprot-SP-human_20190906.fasta	65309.7	1	3	4	4	0.000111	0.107	589
21-2389-S	Protein transport protein Sec23B OS=Homo sapiens OX=9606 GN=SEC23B PE=1 SV=2	SC23B_HUMAN	SEC23B	uniprot-SP-human_20190906.fasta	86481.1	1	3	3	4	0.000111	0.0613	767
21-2389-S	Proline-rich protein PRCC OS=Homo sapiens OX=9606 GN=PRCC PE=1 SV=1	PRCC_HUMAN	PRCC	uniprot-SP-human_20190906.fasta	52419.7	1	3	3	3	8.31e-05	0.151	491
21-2389-S	MAP/microtubule affinity-regulating kinase 3 OS=Homo sapiens OX=9606 GN=MARK3 PE=1 SV=5	MARK3_HUMAN	MARK3	uniprot-SP-human_20190906.fasta	84431.3	1	3	3	3	8.31e-05	0.0571	753
21-2389-S	Protein transport protein Sec23A OS=Homo sapiens OX=9606 GN=SEC23A PE=1 SV=2	SC23A_HUMAN	SEC23A	uniprot-SP-human_20190906.fasta	86162.6	1	3	3	3	8.31e-05	0.0575	765
21-2389-S	Junctophilin-1 OS=Homo sapiens OX=9606 GN=JPH1 PE=1 SV=2	JPH1_HUMAN	JPH1	uniprot-SP-human_20190906.fasta	71686.1	1	3	3	3	8.31e-05	0.0772	661
21-2389-S	Polypyrimidine tract-binding protein 1 OS=Homo sapiens OX=9606 GN=PTBP1 PE=1 SV=1	PTBP1_HUMAN	PTBP1	uniprot-SP-human_20190906.fasta	57222.5	1	3	3	3	8.31e-05	0.0866	531
21-2389-S	Methylcrotonoyl-CoA carboxylase beta chain, mitochondrial OS=Homo sapiens OX=9606 GN=MCCC2 PE=1 SV=1	MCCB_HUMAN	MCCC2	uniprot-SP-human_20190906.fasta	61334.7	1	3	3	3	8.31e-05	0.135	563
21-2389-S	Far upstream element-binding protein 3 OS=Homo sapiens OX=9606 GN=FUBP3 PE=1 SV=2	FUBP3_HUMAN	FUBP3	uniprot-SP-human_20190906.fasta	61639.9	1	3	3	3	8.31e-05	0.0839	572
21-2389-S	Golgi resident protein GCP60 OS=Homo sapiens OX=9606 GN=ACBD3 PE=1 SV=4	GCP60_HUMAN	ACBD3	uniprot-SP-human_20190906.fasta	60592.7	1	3	3	4	0.000111	0.1	528
21-2389-S	Vacuolar protein sorting-associated protein 35 OS=Homo sapiens OX=9606 GN=VPS35 PE=1 SV=2	VPS35_HUMAN	VPS35	uniprot-SP-human_20190906.fasta	91710	1	3	3	3	8.31e-05	0.0603	796
21-2389-S	PDZ and LIM domain protein 5 OS=Homo sapiens OX=9606 GN=PDLIM5 PE=1 SV=5	PDLI5_HUMAN	PDLIM5	uniprot-SP-human_20190906.fasta	63944	1	3	3	4	0.000111	0.0856	596
21-2389-S	DnaJ homolog subfamily C member 1 OS=Homo sapiens OX=9606 GN=DNAJC1 PE=1 SV=1	DNJC1_HUMAN	DNAJC1	uniprot-SP-human_20190906.fasta	63884.9	1	3	3	3	8.31e-05	0.112	554
21-2389-S	Myosin-10 OS=Homo sapiens OX=9606 GN=MYH10 PE=1 SV=3	MYH10_HUMAN	MYH10	uniprot-SP-human_20190906.fasta	229005	1	3	3	3	8.31e-05	0.0223	1976
21-2389-S	Chromatin assembly factor 1 subunit B OS=Homo sapiens OX=9606 GN=CHAF1B PE=1 SV=1	CAF1B_HUMAN	CHAF1B	uniprot-SP-human_20190906.fasta	61492.8	1	3	3	4	0.000111	0.0984	559
21-2389-S	Cullin-3 OS=Homo sapiens OX=9606 GN=CUL3 PE=1 SV=2	CUL3_HUMAN	CUL3	uniprot-SP-human_20190906.fasta	88932.1	1	3	3	3	8.31e-05	0.0586	768
21-2389-S	60 kDa heat shock protein, mitochondrial OS=Homo sapiens OX=9606 GN=HSPD1 PE=1 SV=2	CH60_HUMAN	HSPD1	uniprot-SP-human_20190906.fasta	61055.7	1	3	4	5	0.000138	0.119	573
21-2389-S	U3 small nucleolar RNA-associated protein 18 homolog OS=Homo sapiens OX=9606 GN=UTP18 PE=1 SV=3	UTP18_HUMAN	UTP18	uniprot-SP-human_20190906.fasta	62004.4	1	3	3	3	8.31e-05	0.117	556
21-2389-S	H/ACA ribonucleoprotein complex non-core subunit NAF1 OS=Homo sapiens OX=9606 GN=NAF1 PE=1 SV=2	NAF1_HUMAN	NAF1	uniprot-SP-human_20190906.fasta	53717.4	1	2	2	4	0.000111	0.0628	494
21-2389-S	Periodic tryptophan protein 1 homolog OS=Homo sapiens OX=9606 GN=PWP1 PE=1 SV=1	PWP1_HUMAN	PWP1	uniprot-SP-human_20190906.fasta	55828.6	1	2	2	2	5.54e-05	0.0619	501
21-2389-S	Sorting nexin-18 OS=Homo sapiens OX=9606 GN=SNX18 PE=1 SV=2	SNX18_HUMAN	SNX18	uniprot-SP-human_20190906.fasta	68895.2	1	2	3	3	8.31e-05	0.0462	628
21-2389-S	STE20/SPS1-related proline-alanine-rich protein kinase OS=Homo sapiens OX=9606 GN=STK39 PE=1 SV=3	STK39_HUMAN	STK39	uniprot-SP-human_20190906.fasta	59474.7	1	2	3	3	8.31e-05	0.0734	545
21-2389-S	Methionine--tRNA ligase, cytoplasmic OS=Homo sapiens OX=9606 GN=MARS PE=1 SV=2	SYMC_HUMAN	MARS	uniprot-SP-human_20190906.fasta	101118	1	2	2	2	5.54e-05	0.06	900
21-2389-S	DNA-binding protein RFX5 OS=Homo sapiens OX=9606 GN=RFX5 PE=1 SV=1	RFX5_HUMAN	RFX5	uniprot-SP-human_20190906.fasta	65324.4	0.998	2	2	2	5.54e-05	0.0763	616
21-2389-S	Beta-adrenergic receptor kinase 1 OS=Homo sapiens OX=9606 GN=GRK2 PE=1 SV=2	ARBK1_HUMAN	GRK2	uniprot-SP-human_20190906.fasta	79576.3	1	2	2	2	5.54e-05	0.0595	689
21-2389-S	Protein arginine N-methyltransferase 3 OS=Homo sapiens OX=9606 GN=PRMT3 PE=1 SV=4	ANM3_HUMAN	PRMT3	uniprot-SP-human_20190906.fasta	59904.2	1	2	2	2	5.54e-05	0.0471	531
21-2389-S	Acyl-CoA dehydrogenase family member 11 OS=Homo sapiens OX=9606 GN=ACAD11 PE=1 SV=3	ACD11_HUMAN	ACAD11	uniprot-SP-human_20190906.fasta	87266.5	1	2	2	2	5.54e-05	0.0474	780
21-2389-S	U4/U6 small nuclear ribonucleoprotein Prp3 OS=Homo sapiens OX=9606 GN=PRPF3 PE=1 SV=2	PRPF3_HUMAN	PRPF3	uniprot-SP-human_20190906.fasta	77530.7	1	2	2	2	5.54e-05	0.0454	683
21-2389-S	Sodium-coupled neutral amino acid transporter 1 OS=Homo sapiens OX=9606 GN=SLC38A1 PE=1 SV=1	S38A1_HUMAN	SLC38A1	uniprot-SP-human_20190906.fasta	54050	1	2	2	3	8.31e-05	0.0575	487
21-2389-S	Zinc finger protein 768 OS=Homo sapiens OX=9606 GN=ZNF768 PE=1 SV=2	ZN768_HUMAN	ZNF768	uniprot-SP-human_20190906.fasta	60228.5	1	2	2	2	5.54e-05	0.0444	540
21-2389-S	Spermatogenesis-associated serine-rich protein 2 OS=Homo sapiens OX=9606 GN=SPATS2 PE=1 SV=1	SPAS2_HUMAN	SPATS2	uniprot-SP-human_20190906.fasta	59545	1	2	2	2	5.54e-05	0.0606	545
21-2389-S	ATP-dependent 6-phosphofructokinase, platelet type OS=Homo sapiens OX=9606 GN=PFKP PE=1 SV=2	PFKAP_HUMAN	PFKP	uniprot-SP-human_20190906.fasta	85597.4	1	2	2	2	5.54e-05	0.0714	784
21-2389-S	Dihydropyrimidinase-related protein 5 OS=Homo sapiens OX=9606 GN=DPYSL5 PE=1 SV=1	DPYL5_HUMAN	DPYSL5	uniprot-SP-human_20190906.fasta	61420.9	1	2	2	2	5.54e-05	0.0904	564
21-2389-S	Sodium/potassium-transporting ATPase subunit alpha-3 OS=Homo sapiens OX=9606 GN=ATP1A3 PE=1 SV=3	AT1A3_HUMAN	ATP1A3	uniprot-SP-human_20190906.fasta	111752	1	2	2	2	5.54e-05	0.0286	1013
21-2389-S	Spermatogenesis-associated protein 5-like protein 1 OS=Homo sapiens OX=9606 GN=SPATA5L1 PE=1 SV=2	SPA5L_HUMAN	SPATA5L1	uniprot-SP-human_20190906.fasta	80712.3	1	2	3	3	8.31e-05	0.0438	753
21-2389-S	Treacle protein OS=Homo sapiens OX=9606 GN=TCOF1 PE=1 SV=3	TCOF_HUMAN	TCOF1	uniprot-SP-human_20190906.fasta	152104	1	2	2	2	5.54e-05	0.0175	1488
21-2389-S	Conserved oligomeric Golgi complex subunit 8 OS=Homo sapiens OX=9606 GN=COG8 PE=1 SV=2	COG8_HUMAN	COG8	uniprot-SP-human_20190906.fasta	68425.4	1	2	2	2	5.54e-05	0.0866	612
21-2389-S	Eukaryotic translation initiation factor 3 subunit B OS=Homo sapiens OX=9606 GN=EIF3B PE=1 SV=3	EIF3B_HUMAN	EIF3B	uniprot-SP-human_20190906.fasta	92482.8	1	2	2	2	5.54e-05	0.0418	814
21-2389-S	DNA ligase 3 OS=Homo sapiens OX=9606 GN=LIG3 PE=1 SV=2	DNLI3_HUMAN	LIG3	uniprot-SP-human_20190906.fasta	112910	1	2	2	2	5.54e-05	0.0218	1009
21-2389-S	BUB3-interacting and GLEBS motif-containing protein ZNF207 OS=Homo sapiens OX=9606 GN=ZNF207 PE=1 SV=1	ZN207_HUMAN	ZNF207	uniprot-SP-human_20190906.fasta	50751.1	1	2	3	3	8.31e-05	0.0544	478
21-2389-S	Actin, cytoplasmic 1 OS=Homo sapiens OX=9606 GN=ACTB PE=1 SV=1	ACTB_HUMAN	ACTB	uniprot-SP-human_20190906.fasta	41737.8	1	2	2	2	5.54e-05	0.0907	375
21-2389-S	Ribosomal protein S6 kinase alpha-1 OS=Homo sapiens OX=9606 GN=RPS6KA1 PE=1 SV=2	KS6A1_HUMAN	RPS6KA1	uniprot-SP-human_20190906.fasta	82725.5	1	2	2	2	5.54e-05	0.0395	735
21-2389-S	Cytoskeleton-associated protein 2 OS=Homo sapiens OX=9606 GN=CKAP2 PE=1 SV=1	CKAP2_HUMAN	CKAP2	uniprot-SP-human_20190906.fasta	76987.7	1	2	2	2	5.54e-05	0.0439	683
21-2389-S	Ribosomal L1 domain-containing protein 1 OS=Homo sapiens OX=9606 GN=RSL1D1 PE=1 SV=3	RL1D1_HUMAN	RSL1D1	uniprot-SP-human_20190906.fasta	54974.7	1	2	2	2	5.54e-05	0.0612	490
21-2389-S	NF-X1-type zinc finger protein NFXL1 OS=Homo sapiens OX=9606 GN=NFXL1 PE=1 SV=2	NFXL1_HUMAN	NFXL1	uniprot-SP-human_20190906.fasta	101335	1	2	2	2	5.54e-05	0.0406	911
21-2389-S	Nuclear pore glycoprotein p62 OS=Homo sapiens OX=9606 GN=NUP62 PE=1 SV=3	NUP62_HUMAN	NUP62	uniprot-SP-human_20190906.fasta	53256.3	1	2	2	2	5.54e-05	0.0613	522
21-2389-S	Peptidyl-prolyl cis-trans isomerase G OS=Homo sapiens OX=9606 GN=PPIG PE=1 SV=2	PPIG_HUMAN	PPIG	uniprot-SP-human_20190906.fasta	88619	1	2	2	2	5.54e-05	0.0398	754
21-2389-S	Telomeric repeat-binding factor 2-interacting protein 1 OS=Homo sapiens OX=9606 GN=TERF2IP PE=1 SV=1	TE2IP_HUMAN	TERF2IP	uniprot-SP-human_20190906.fasta	44260.5	1	2	2	3	8.31e-05	0.16	399
21-2389-S	YTH domain-containing family protein 1 OS=Homo sapiens OX=9606 GN=YTHDF1 PE=1 SV=1	YTHD1_HUMAN	YTHDF1	uniprot-SP-human_20190906.fasta	60872.9	1	2	3	3	8.31e-05	0.0877	559
21-2389-S	Q8IUD2-DECOY	Q8IUD2-DECOY			0	1	2	3	3	8.31e-05	0
21-2389-S	Protein O-linked-mannose beta-1,4-N-acetylglucosaminyltransferase 2 OS=Homo sapiens OX=9606 GN=POMGNT2 PE=1 SV=1	PMGT2_HUMAN	POMGNT2	uniprot-SP-human_20190906.fasta	66615.9	1	2	2	2	5.54e-05	0.0707	580
21-2389-S	WD repeat-containing protein 26 OS=Homo sapiens OX=9606 GN=WDR26 PE=1 SV=3	WDR26_HUMAN	WDR26	uniprot-SP-human_20190906.fasta	72124.5	1	2	2	3	8.31e-05	0.0666	661
21-2389-S	CDKN2A-interacting protein OS=Homo sapiens OX=9606 GN=CDKN2AIP PE=1 SV=3	CARF_HUMAN	CDKN2AIP	uniprot-SP-human_20190906.fasta	61125.1	1	2	2	2	5.54e-05	0.0603	580
21-2389-S	Poly [ADP-ribose] polymerase 2 OS=Homo sapiens OX=9606 GN=PARP2 PE=1 SV=2	PARP2_HUMAN	PARP2	uniprot-SP-human_20190906.fasta	66207.8	1	2	2	2	5.54e-05	0.048	583
21-2389-S	Pre-mRNA-splicing factor SLU7 OS=Homo sapiens OX=9606 GN=SLU7 PE=1 SV=2	SLU7_HUMAN	SLU7	uniprot-SP-human_20190906.fasta	68388	1	2	2	3	8.31e-05	0.07	586
21-2389-S	Nucleus accumbens-associated protein 1 OS=Homo sapiens OX=9606 GN=NACC1 PE=1 SV=1	NACC1_HUMAN	NACC1	uniprot-SP-human_20190906.fasta	57257.4	1	2	2	2	5.54e-05	0.0607	527
21-2389-S	Cystathionine beta-synthase-like protein OS=Homo sapiens OX=9606 GN=CBSL PE=1 SV=1	CBSL_HUMAN,CBS_HUMAN	CBS,CBSL	uniprot-SP-human_20190906.fasta	60587.3	1	2	3	3	8.31e-05	0.102	551
21-2389-S	DnaJ homolog subfamily C member 7 OS=Homo sapiens OX=9606 GN=DNAJC7 PE=1 SV=2	DNJC7_HUMAN	DNAJC7	uniprot-SP-human_20190906.fasta	56442.9	1	2	2	2	5.54e-05	0.0709	494
21-2389-S	Hepatoma-derived growth factor-related protein 2 OS=Homo sapiens OX=9606 GN=HDGFL2 PE=1 SV=1	HDGR2_HUMAN	HDGFL2	uniprot-SP-human_20190906.fasta	74318.3	1	2	3	3	8.31e-05	0.0387	671
21-2389-S	General transcription factor IIH subunit 1 OS=Homo sapiens OX=9606 GN=GTF2H1 PE=1 SV=1	TF2H1_HUMAN	GTF2H1	uniprot-SP-human_20190906.fasta	62033.1	1	2	2	4	0.000111	0.0785	548
21-2389-S	Sodium-coupled neutral amino acid transporter 2 OS=Homo sapiens OX=9606 GN=SLC38A2 PE=1 SV=2	S38A2_HUMAN	SLC38A2	uniprot-SP-human_20190906.fasta	56028.8	1	2	2	2	5.54e-05	0.0435	506
21-2389-S	2',5'-phosphodiesterase 12 OS=Homo sapiens OX=9606 GN=PDE12 PE=1 SV=2	PDE12_HUMAN	PDE12	uniprot-SP-human_20190906.fasta	67351.7	1	2	2	2	5.54e-05	0.0673	609
21-2389-S	Pseudouridylate synthase 7 homolog OS=Homo sapiens OX=9606 GN=PUS7 PE=1 SV=2	PUS7_HUMAN	PUS7	uniprot-SP-human_20190906.fasta	75037.5	1	2	2	2	5.54e-05	0.0711	661
21-2389-S	Glutathione S-transferase C-terminal domain-containing protein OS=Homo sapiens OX=9606 GN=GSTCD PE=1 SV=2	GSTCD_HUMAN	GSTCD	uniprot-SP-human_20190906.fasta	71079.8	1	2	3	3	8.31e-05	0.0553	633
21-2389-S	Coatomer subunit beta OS=Homo sapiens OX=9606 GN=COPB1 PE=1 SV=3	COPB_HUMAN	COPB1	uniprot-SP-human_20190906.fasta	107146	1	2	2	2	5.54e-05	0.0304	953
21-2389-S	Unconventional prefoldin RPB5 interactor 1 OS=Homo sapiens OX=9606 GN=URI1 PE=1 SV=3	RMP_HUMAN	URI1	uniprot-SP-human_20190906.fasta	59832.6	1	2	2	2	5.54e-05	0.0505	535
21-2389-S	Lamina-associated polypeptide 2, isoforms beta/gamma OS=Homo sapiens OX=9606 GN=TMPO PE=1 SV=2	LAP2B_HUMAN	TMPO	uniprot-SP-human_20190906.fasta	50671.4	1	2	2	3	8.31e-05	0.328	454
21-2389-S	Protein NEDD1 OS=Homo sapiens OX=9606 GN=NEDD1 PE=1 SV=1	NEDD1_HUMAN	NEDD1	uniprot-SP-human_20190906.fasta	71967.2	1	2	2	2	5.54e-05	0.0636	660
21-2389-S	Translocation protein SEC63 homolog OS=Homo sapiens OX=9606 GN=SEC63 PE=1 SV=2	SEC63_HUMAN	SEC63	uniprot-SP-human_20190906.fasta	87999.4	1	2	2	2	5.54e-05	0.0263	760
21-2389-S	LIM domain-containing protein 1 OS=Homo sapiens OX=9606 GN=LIMD1 PE=1 SV=1	LIMD1_HUMAN	LIMD1	uniprot-SP-human_20190906.fasta	72190.1	1	2	2	2	5.54e-05	0.0503	676
21-2389-S	Luc7-like protein 3 OS=Homo sapiens OX=9606 GN=LUC7L3 PE=1 SV=2	LC7L3_HUMAN	LUC7L3	uniprot-SP-human_20190906.fasta	51467.1	1	2	2	2	5.54e-05	0.0741	432
21-2389-S	Heat shock protein 75 kDa, mitochondrial OS=Homo sapiens OX=9606 GN=TRAP1 PE=1 SV=3	TRAP1_HUMAN	TRAP1	uniprot-SP-human_20190906.fasta	80112.9	1	2	2	3	8.31e-05	0.0384	704
21-2389-S	Nuclear pore complex protein Nup88 OS=Homo sapiens OX=9606 GN=NUP88 PE=1 SV=2	NUP88_HUMAN	NUP88	uniprot-SP-human_20190906.fasta	83544.1	0.999	2	2	2	5.54e-05	0.0445	741
21-2389-S	Metal transporter CNNM3 OS=Homo sapiens OX=9606 GN=CNNM3 PE=1 SV=1	CNNM3_HUMAN	CNNM3	uniprot-SP-human_20190906.fasta	76120.5	1	2	2	6	0.000166	0.082	707
21-2389-S	DBIRD complex subunit ZNF326 OS=Homo sapiens OX=9606 GN=ZNF326 PE=1 SV=2	ZN326_HUMAN	ZNF326	uniprot-SP-human_20190906.fasta	65653.5	1	2	2	2	5.54e-05	0.043	582
21-2389-S	DnaJ homolog subfamily C member 11 OS=Homo sapiens OX=9606 GN=DNAJC11 PE=1 SV=2	DJC11_HUMAN	DNAJC11	uniprot-SP-human_20190906.fasta	63279.2	1	2	2	2	5.54e-05	0.0537	559
21-2389-S	MAGUK p55 subfamily member 7 OS=Homo sapiens OX=9606 GN=MPP7 PE=1 SV=1	MPP7_HUMAN	MPP7	uniprot-SP-human_20190906.fasta	65526	1	2	2	2	5.54e-05	0.0521	576
21-2389-S	ATP-dependent RNA helicase A OS=Homo sapiens OX=9606 GN=DHX9 PE=1 SV=4	DHX9_HUMAN	DHX9	uniprot-SP-human_20190906.fasta	140962	1	2	2	2	5.54e-05	0.022	1270
21-2389-S	Ubiquitin-60S ribosomal protein L40 OS=Homo sapiens OX=9606 GN=UBA52 PE=1 SV=2	RL40_HUMAN,RS27A_HUMAN,UBB_HUMAN,UBC_HUMAN	RPS27A,UBA52,UBB,UBC	uniprot-SP-human_20190906.fasta	25762.8	1	2	3	5	0.000138	0.172	229
21-2389-S	Splicing factor, proline- and glutamine-rich OS=Homo sapiens OX=9606 GN=SFPQ PE=1 SV=2	SFPQ_HUMAN	SFPQ	uniprot-SP-human_20190906.fasta	76149.5	1	2	3	3	8.31e-05	0.0651	707
21-2389-S	Cdc42-interacting protein 4 OS=Homo sapiens OX=9606 GN=TRIP10 PE=1 SV=3	CIP4_HUMAN	TRIP10	uniprot-SP-human_20190906.fasta	68353.1	0.999	2	2	2	5.54e-05	0.0532	601
21-2389-S	WD repeat-containing protein 70 OS=Homo sapiens OX=9606 GN=WDR70 PE=1 SV=1	WDR70_HUMAN	WDR70	uniprot-SP-human_20190906.fasta	73201.9	1	2	2	2	5.54e-05	0.0398	654
21-2389-S	SURP and G-patch domain-containing protein 1 OS=Homo sapiens OX=9606 GN=SUGP1 PE=1 SV=2	SUGP1_HUMAN	SUGP1	uniprot-SP-human_20190906.fasta	72472.6	1	2	2	2	5.54e-05	0.0512	645
21-2389-S	HEAT repeat-containing protein 3 OS=Homo sapiens OX=9606 GN=HEATR3 PE=1 SV=2	HEAT3_HUMAN	HEATR3	uniprot-SP-human_20190906.fasta	74584.9	1	2	2	2	5.54e-05	0.0559	680
21-2389-S	Parafibromin OS=Homo sapiens OX=9606 GN=CDC73 PE=1 SV=1	CDC73_HUMAN	CDC73	uniprot-SP-human_20190906.fasta	60577.5	1	2	2	2	5.54e-05	0.0621	531
21-2389-S	Peroxisomal bifunctional enzyme OS=Homo sapiens OX=9606 GN=EHHADH PE=1 SV=3	ECHP_HUMAN	EHHADH	uniprot-SP-human_20190906.fasta	79496.9	1	2	2	2	5.54e-05	0.0443	723
21-2389-S	Programmed cell death protein 4 OS=Homo sapiens OX=9606 GN=PDCD4 PE=1 SV=2	PDCD4_HUMAN	PDCD4	uniprot-SP-human_20190906.fasta	51736.4	1	2	2	2	5.54e-05	0.0682	469
21-2389-S	Guanine nucleotide-binding protein-like 3-like protein OS=Homo sapiens OX=9606 GN=GNL3L PE=1 SV=1	GNL3L_HUMAN	GNL3L	uniprot-SP-human_20190906.fasta	65573.3	1	2	2	2	5.54e-05	0.0619	582
21-2389-S	Serine hydroxymethyltransferase, mitochondrial OS=Homo sapiens OX=9606 GN=SHMT2 PE=1 SV=3	GLYM_HUMAN	SHMT2	uniprot-SP-human_20190906.fasta	55994.7	1	2	2	2	5.54e-05	0.0972	504
21-2389-S	Kinesin-like protein KIF2A OS=Homo sapiens OX=9606 GN=KIF2A PE=1 SV=3	KIF2A_HUMAN	KIF2A	uniprot-SP-human_20190906.fasta	79955.6	1	2	2	2	5.54e-05	0.0496	706
21-2389-S	Long-chain-fatty-acid--CoA ligase 4 OS=Homo sapiens OX=9606 GN=ACSL4 PE=1 SV=2	ACSL4_HUMAN	ACSL4	uniprot-SP-human_20190906.fasta	79191.5	1	2	2	2	5.54e-05	0.083	711
21-2389-S	Switch-associated protein 70 OS=Homo sapiens OX=9606 GN=SWAP70 PE=1 SV=1	SWP70_HUMAN	SWAP70	uniprot-SP-human_20190906.fasta	68999.3	1	2	2	2	5.54e-05	0.0564	585
21-2389-S	Activating signal cointegrator 1 complex subunit 2 OS=Homo sapiens OX=9606 GN=ASCC2 PE=1 SV=3	ASCC2_HUMAN	ASCC2	uniprot-SP-human_20190906.fasta	86363	1	2	2	3	8.31e-05	0.0449	757
21-2389-S	CCR4-NOT transcription complex subunit 2 OS=Homo sapiens OX=9606 GN=CNOT2 PE=1 SV=1	CNOT2_HUMAN	CNOT2	uniprot-SP-human_20190906.fasta	59739.3	1	2	2	3	8.31e-05	0.0722	540
21-2389-S	Histone deacetylase 1 OS=Homo sapiens OX=9606 GN=HDAC1 PE=1 SV=1	HDAC1_HUMAN	HDAC1	uniprot-SP-human_20190906.fasta	55104.1	1	2	2	2	5.54e-05	0.0892	482
21-2389-S	Eukaryotic translation initiation factor 5 OS=Homo sapiens OX=9606 GN=EIF5 PE=1 SV=2	IF5_HUMAN	EIF5	uniprot-SP-human_20190906.fasta	49223.4	1	2	2	2	5.54e-05	0.065	431
21-2389-S	Engulfment and cell motility protein 2 OS=Homo sapiens OX=9606 GN=ELMO2 PE=1 SV=2	ELMO2_HUMAN	ELMO2	uniprot-SP-human_20190906.fasta	82619.3	0.999	2	2	2	5.54e-05	0.0569	720
21-2389-S	DNA replication licensing factor MCM3 OS=Homo sapiens OX=9606 GN=MCM3 PE=1 SV=3	MCM3_HUMAN	MCM3	uniprot-SP-human_20190906.fasta	90982.6	1	2	2	2	5.54e-05	0.0421	808
21-2389-S	Pentatricopeptide repeat-containing protein 1, mitochondrial OS=Homo sapiens OX=9606 GN=PTCD1 PE=1 SV=2	PTCD1_HUMAN	PTCD1	uniprot-SP-human_20190906.fasta	78858.2	1	2	2	2	5.54e-05	0.0357	700
21-2389-S	Abl interactor 1 OS=Homo sapiens OX=9606 GN=ABI1 PE=1 SV=4	ABI1_HUMAN	ABI1	uniprot-SP-human_20190906.fasta	55081.8	1	2	2	2	5.54e-05	0.061	508
21-2389-S	Anaphase-promoting complex subunit 5 OS=Homo sapiens OX=9606 GN=ANAPC5 PE=1 SV=2	APC5_HUMAN	ANAPC5	uniprot-SP-human_20190906.fasta	85079.3	1	2	2	2	5.54e-05	0.0384	755
21-2389-S	Numb-like protein OS=Homo sapiens OX=9606 GN=NUMBL PE=1 SV=1	NUMBL_HUMAN	NUMBL	uniprot-SP-human_20190906.fasta	64890.4	1	2	2	2	5.54e-05	0.118	609
21-2389-S	Probable ATP-dependent RNA helicase DDX52 OS=Homo sapiens OX=9606 GN=DDX52 PE=1 SV=3	DDX52_HUMAN	DDX52	uniprot-SP-human_20190906.fasta	67500.4	1	2	2	2	5.54e-05	0.0718	599
21-2389-S	CXXC-type zinc finger protein 1 OS=Homo sapiens OX=9606 GN=CXXC1 PE=1 SV=2	CXXC1_HUMAN	CXXC1	uniprot-SP-human_20190906.fasta	75712.1	1	2	2	2	5.54e-05	0.0366	656
21-2389-S	Insulin receptor substrate 4 OS=Homo sapiens OX=9606 GN=IRS4 PE=1 SV=1	IRS4_HUMAN	IRS4	uniprot-SP-human_20190906.fasta	133769	1	2	2	3	8.31e-05	0.0581	1257
21-2389-S	Serine/threonine-protein kinase MARK2 OS=Homo sapiens OX=9606 GN=MARK2 PE=1 SV=2	MARK2_HUMAN	MARK2	uniprot-SP-human_20190906.fasta	87913.1	1	2	2	2	5.54e-05	0.0419	788
21-2389-S	26S proteasome non-ATPase regulatory subunit 3 OS=Homo sapiens OX=9606 GN=PSMD3 PE=1 SV=2	PSMD3_HUMAN	PSMD3	uniprot-SP-human_20190906.fasta	60979.6	1	2	2	2	5.54e-05	0.0506	534
21-2389-S	AP-2 complex subunit alpha-2 OS=Homo sapiens OX=9606 GN=AP2A2 PE=1 SV=2	AP2A2_HUMAN	AP2A2	uniprot-SP-human_20190906.fasta	103963	0.999	2	2	2	5.54e-05	0.0437	939
21-2389-S	Probable ATP-dependent RNA helicase DHX40 OS=Homo sapiens OX=9606 GN=DHX40 PE=1 SV=2	DHX40_HUMAN	DHX40	uniprot-SP-human_20190906.fasta	88562.1	1	2	2	2	5.54e-05	0.0308	779
21-2389-S	Plastin-1 OS=Homo sapiens OX=9606 GN=PLS1 PE=1 SV=2	PLSI_HUMAN	PLS1	uniprot-SP-human_20190906.fasta	70257.2	1	2	3	5	0.000138	0.111	629
21-2389-S	Spartin OS=Homo sapiens OX=9606 GN=SPART PE=1 SV=1	SPART_HUMAN	SPART	uniprot-SP-human_20190906.fasta	72832.5	1	2	2	2	5.54e-05	0.039	666
21-2389-S	Apoptosis inhibitor 5 OS=Homo sapiens OX=9606 GN=API5 PE=1 SV=3	API5_HUMAN	API5	uniprot-SP-human_20190906.fasta	59006.8	1	2	3	5	0.000138	0.0592	524
21-2389-S	Alpha-catulin OS=Homo sapiens OX=9606 GN=CTNNAL1 PE=1 SV=2	CTNL1_HUMAN	CTNNAL1	uniprot-SP-human_20190906.fasta	81899.3	1	2	2	2	5.54e-05	0.0518	734
21-2389-S	Merlin OS=Homo sapiens OX=9606 GN=NF2 PE=1 SV=1	MERL_HUMAN	NF2	uniprot-SP-human_20190906.fasta	69693.2	0.999	2	2	2	5.54e-05	0.0319	595
21-2389-S	Cytoskeleton-associated protein 5 OS=Homo sapiens OX=9606 GN=CKAP5 PE=1 SV=3	CKAP5_HUMAN	CKAP5	uniprot-SP-human_20190906.fasta	225502	0.971	1	1	1	2.77e-05	0.00591	2032
21-2389-S	Nucleoprotein TPR OS=Homo sapiens OX=9606 GN=TPR PE=1 SV=3	TPR_HUMAN	TPR	uniprot-SP-human_20190906.fasta	267289	0.865	1	1	1	2.77e-05	0.00381	2363
21-2389-S	Fatty acid synthase OS=Homo sapiens OX=9606 GN=FASN PE=1 SV=3	FAS_HUMAN	FASN	uniprot-SP-human_20190906.fasta	273427	0.927	1	1	2	5.54e-05	0.00916	2511
21-2389-S	Filamin-A OS=Homo sapiens OX=9606 GN=FLNA PE=1 SV=4	FLNA_HUMAN	FLNA	uniprot-SP-human_20190906.fasta	280729	1	1	1	1	2.77e-05	0.00642	2647
21-2389-S	Afadin OS=Homo sapiens OX=9606 GN=AFDN PE=1 SV=3	AFAD_HUMAN	AFDN	uniprot-SP-human_20190906.fasta	206808	0.95	1	1	1	2.77e-05	0.0148	1824
21-2389-S	Protein scribble homolog OS=Homo sapiens OX=9606 GN=SCRIB PE=1 SV=4	SCRIB_HUMAN	SCRIB	uniprot-SP-human_20190906.fasta	174887	0.118	0	0	0	0	0	1630
21-2389-S	Pre-mRNA-processing-splicing factor 8 OS=Homo sapiens OX=9606 GN=PRPF8 PE=1 SV=2	PRP8_HUMAN	PRPF8	uniprot-SP-human_20190906.fasta	273609	0.062	0	0	0	0	0	2335
21-2389-S	Myosin-14 OS=Homo sapiens OX=9606 GN=MYH14 PE=1 SV=2	MYH14_HUMAN	MYH14	uniprot-SP-human_20190906.fasta	227873	0.064	0	0	0	0	0.014	1995
