# Supplementary material for: Targeting pleckstrin-2/Akt signaling reduces proliferation in myeloproliferative neoplasm models
Source: J Clin Invest. 2023 Mar 15;133(6):e159638. doi: 10.1172/JCI159638 (PMC10014099; doi:10.1172/JCI159638)
Supplement: Supplemental table 3 [file jci-133-159638-s149.xlsx]

## Sheet: Sheet1
Patient ID	Gender	Age	Diagnosis	Indication for bone marrow biopsy	Mutation status
Normal 1	M	34	Normocellular bone marrow with multilineage hematopoiesis	Evaluation for plasma cell neoplasm	none
Normal 2	M	57	Normocellular bone marrow with multilineage hematopoiesis	Evaluation for lymphoma	none
Normal 3	M	65	Normocellular bone marrow with multilineage hematopoiesis	Evaluation for lymphoma	none
PV1	F	51	Myeloproliferative neoplasm, favor polycythemia vera	Erythrocytosis, leukocytosis and thrombocytosis	JAK2 V617F
PV2	F	53	Myeloproliferative neoplasm	Past history of polycythemia vera	JAK2 V617F
PV3	M	79	Myeloproliferative neoplasm	Erythrocytosis, leukocytosis and thrombocytosis	JAK2 V617F
